# Supplementary material for: Acquisition of IgG to ICAM-1-Binding DBLβ Domains in the Plasmodium falciparum Erythrocyte Membrane Protein 1 Antigen Family Varies between Groups A, B, and C
Source: Infect Immun. 2019 Sep 19;87(10):e00224-19. doi: 10.1128/IAI.00224-19 (PMC6759304; doi:10.1128/IAI.00224-19)
Supplement: Supplemental file 2 [file IAI.00224-19-sd002.xlsx]

## Sheet: Figure 2
Figure 2A	Group A ICAM-1 binders											Group B ICAM-1 binders												Group A ICAM-1 binders
Mal+ children	PFD1235w		JF712902		KJ866957		Dd2var32		AFJ66668			PFL0020w		KOB84711		AAA75396		ERS009963		KOB63129.1				May (01)		Sept		Nov		Jan		March		May (02)			May (01)		Sept		Nov		Jan		March		May (02)
Donor ID	ODa	EU (%)b	ODa	EU (%)b	ODa	EU (%)b	ODa	EU (%)b	ODa	EU (%)b		ODa	EU (%)b	ODa	EU (%)b	ODa	EU (%)b	ODa	EU (%)b	ODa	EU (%)b		Healthy children	PFD1235w													JF712902
P25	1.476	36	2.366	62	0.66	22	0.212	5	0.483	12		0.756	37	1.645	59	0.765	30	1.287	65	0.833	37		Donor ID	ODa	EU (%)b	ODa	EU (%)b	ODa	EU (%)b	ODa	EU (%)b	ODa	EU (%)b	ODa	EU (%)b		ODa	EU (%)b	ODa	EU (%)b	ODa	EU (%)b	ODa	EU (%)b	ODa	EU (%)b	ODa	EU (%)b
P27	0.484	11	0.269	5	0.333	10	0.39	11	0.466	11		0.626	30	1.724	62	0.308	11	0.426	20	0.429	17		4			2.334	71	1.336	40			0.659	19	3.528	109				2.18	70	1.35	43			0.6085	18	3.65175	119
P28	2.867	71	2.449	65	2.036	70	2.366	77	2.019	55		2.942	153	2.228	81	2.425	101	2.469	126	1.116	50		7	0.768	22	1.254	37	0.098	1	0.112	2	0.117	2	0.133	2		0.319	8	0.25	6	0.093	1	0.12325	2	0.09885	1	0.107	1
P29	0.609	14	0.233	5	0.708	23	0.185	4	0.958	25		0.572	28	0.739	24	0.587	23	0.319	14	0.691	30		8	1.588	48	1.126	34	0.349	9	0.111	2	0.555	16	0.378	10		0.768	23	0.479	14	0.141	3	0.1013	1	0.41655	12	0.2479	6
P31	2.177	54	1.226	31	1.019	34	0.232	6	1.211	32		2.965	155	2.796	103	1.951	81	0.889	44	3.404	160		10									0.321	8	0.192	4										0.1925	4	0.09835	1
P32	0.687	16	0.756	19	0.587	19	0.334	9	0.7	18		0.924	46	0.815	27	0.522	20	0.304	13	0.823	36		12	0.227	5	0.177	4	0.154	3	0.107	2	0.155	3	0.146	3		0.219	5	0.175	4	0.128	2	0.11575	2	0.1123	2	0.11845	2
P33	3.331	83	3.27	87	2.408	84	0.898	28	2.812	77		0.789	39	1.754	63	1.963	81	1.533	77	1.345	61		13	0.132	2	0.292	7	0.108	2	0.193	4	0.429	12				0.155	3	0.34	9	0.118	2	0.24635	6	0.56555	17
P34	2.424	60	1.716	45	1.609	55	0.991	31	1.696	46		2.448	127	2.978	110	2.492	104	3.322	171	2.518	118		19	0.134	3	0.416	11	0.216	5	0.267	7	0.192	4	0.234	6		0.096	1	0.213	5	0.163	3	0.1838	4	0.13695	2	0.16985	4
P35	1.668	41	1.069	27	2.591	90	1.226	39	2.203	60		1.384	71	2.015	73	1.469	60	1.683	85	0.968	43		24	3.346	107	0.597	16	2.335	73			3.002	95	2.156	67		3.452	121	0.539	15	2.568	89			2.89365	100	1.8057	61
P36	0.477	11	0.491	11	2.318	80	2.128	69	2.302	63		0.713	35	1.6	57	0.396	15	1.048	52	0.623	27		27			3.031	96	0.665	18	3.253	104	2.611	82	3.061	97				3.099	108	0.638	18	3.1885	111	2.6703	92	3.24575	113
P37	0.434	9	0.247	5	0.625	20	0.704	21	0.893	23		1.151	58	1.451	51	0.376	14	0.55	26	1.076	48		30							3.388	108	3.396	108	2.5	79								3.31225	116	3.16835	110	1.80055	61
P40	0.548	12	0.237	5	0.541	17	0.928	29	1.553	42		0.642	31	1.667	60	0.58	22	0.286	12	0.767	34		31	1.943	60	2.629	83	0.509	13	2.372	75	2.317	73	3.15	100		0.488	13	0.707	21	0.247	4	0.53105	15	0.4959	13	1.1718	38
P41	0.762	18	0.217	4	1.212	41	0.2	5	0.745	19		0.403	19	1.188	41	0.386	14	0.256	11	0.732	32		34	3.344	107	0.583	15	0.476	12	0.615	17			3.112	99		2.611	90	0.309	6	0.28	5	0.33725	7			2.24015	77
P44	1.256	30	0.656	16	1.076	36	0.261	7	1.362	36		1.309	67	1.54	55	0.984	40	0.498	23	1.564	72		40	1.144	34	1.214	36	1.718	53	0.621	17	2.965	94	0.641	17		1.252	41	1.299	42	1.893	64	0.59325	17	3.06555	107	0.57435	16
P45	0.388	8	0.177	3	1.051	35	0.388	11	0.754	19		1.217	62	0.799	27	0.514	20	0.511	24	0.4	16		48							3.368	107	2.141	67	0.868	25								3.759	132	2.3156	79	2.4048	83
P46	0.769	18	0.399	9	0.58	19	0.38	11	0.954	25		0.606	29	1.504	54	0.624	24	1.519	77	0.836	37		75	2.689	82	0.28	7	2.445	74	1.848	56	1.578	47	1.158	34		3.288	105	0.184	4	2.053	65	0.8698	26	1.09775	33	0.8569	26
P47	1.738	43	0.486	11	1.074	36	1.418	45	1.706	46		1.878	97	1.602	57	0.654	26	1.434	72	0.783	34		95	2.097	63	3.466	106	1.137	34	3.217	98	2.155	65	1.091	32		2.288	73	3.539	114	1.129	34	3.4322	110	2.3589	75	1.1428	35
P48	2.362	58	2.419	64	0.685	22	1.501	48	2.534	69		0.988	50	1.898	69	0.91	36	1.69	86	1.093	49		97			1.579	47	3.549	109	1.193	35	0.982	29	1.964	59				1.919	60	3.547	114	1.69225	53	1.27245	39	2.1624	68
P49	1.342	32	0.599	14	1.621	56	0.294	8	1.022	27		1.222	62	2.011	73	1.255	51	0.888	44	1.503	69		210	0.411	11	0.268	6			1.992	60			2.267	69				0.217	5			1.32085	41			1.8744	59
P50	2.725	68	3.283	87	2.281	79	2.212	72	2.664	73		1.835	95	1.606	57	2.077	86	0.561	27	0.78	34		211	0.18	4	0.267	6	0.18	4	0.252	6	0.624	17	0.347	9		0.156	3	0.129	2	0.159	3	0.38575	10	0.64135	19	0.38565	10
P51	1.495	36	1.081	27	1.563	54	0.281	7	1.149	31		2.059	106	2.039	74	1.697	70	1.624	82	2.189	102		216	0.536	15	2.19	66	0.318	8	1.321	39	1.716	52	3.556	109		0.337	9	2.139	68	0.257	6	1.0655	32	1.3774	43	3.53545	113
P52	1.404	34	1.079	27	1.098	37	0.669	20	1.417	38		1.782	92	1.86	67	1.383	57	1.116	56	1.641	76		230	0.339	9	2.86	87	0.861	25	3.046	93	3.108	95	1.567	47		0.269	6	2.565	82	0.67	19	2.98395	95	3.35985	108	1.4448	45
P53	1.093	29	0.427	13	0.448	13	0.549	16	0.542	14		1.163	58	2.812	110	1.27	54	3.195	156	1.713	76		232	0.472	15	0.147	3	0.184	5	0.571	18	2.206	76	0.7	23				0.11	2	0.134	3	0.1644	4	0.50825	17	0.1737	4
P54	1.094	29	0.593	18	0.533	16	0.234	5	0.694	19		1.185	59	2.153	82	1.206	51	1.994	96	1.479	66		236	0.247	7	0.54	17	0.206	5	0.211	5	0.229	6	0.205	5		0.163	4	0.278	8	0.117	2	0.1332	3	0.1348	3	0.13825	3
P57	1.177	31	0.512	15	0.399	11	0.228	5	2.096	60		0.919	45	1.669	61	0.549	22	1.06	50	0.964	42		245			1.554	53			1.242	42			1.357	46				1.232	44			0.96605	34			1.0617	38
P58	2.764	75	2.192	71	2.362	79	2.394	79	2.806	80		2.178	111	2.297	88	2.075	90	1.213	57	1.737	78		249	0.226	6	0.35	10	0.137	3	0.172	4	0.171	4	0.204	5		0.321	10	0.354	11	0.116	2	0.18645	5	0.1388	3	0.13935	3
P59	0.292	7	0.197	5	0.254	6	0.223	5	0.309	7		0.198	7	0.445	9	0.475	19	0.188	7	0.379	15		250	0.197	5	0.215	6	0.587	19	0.185	5	0.97	32	0.278	8		0.142	3	0.158	3	0.321	10	0.1422	3	0.50145	16	0.14095	3
P60	0.41	10	0.191	5	0.576	17	0.323	8	1.043	29		0.382	17	0.536	13	0.339	13	0.187	7	1.91	86		254	0.805	26	0.752	25	2.667	92	3.262	113	3.273	113	1.641	56		0.491	16	0.835	29	2.42	89	3.1792	118	3.411	126	1.85875	68
P62	1.187	32	0.8	25	0.838	27	0.435	12	0.759	21		0.832	41	1.135	39	0.713	29	1.507	72	1.577	70		256			2.451	84			2.708	93			2.832	98				1.767	64			2.06	75			2.42365	89
P63	2.053	56	1.802	58	1.4	46	0.364	10	1.42	40		2.172	110	2.782	109	2.169	95	2.472	120	2.383	107		257			0.479	14	0.516	16	0.299	8	2.812	93	0.412	12				0.292	7	0.424	12	0.21115	5	1.83935	57	0.2499	6
P64	1.481	40	0.68	21	1.417	47	0.375	10	1.066	30		1.309	65	2.252	86	1.195	51	1.975	95	1.418	63		261	1.431	46	1.008	32	1.128	36	1.371	44	0.997	32	1.227	40		1.481	46	1.041	32	1.387	43	1.52885	47	1.1031	34	1.3233	41
P65	0.43	11	0.426	13	2.872	97	0.947	29	2.32	66		1.178	59	1.511	55	0.902	38	0.459	20	0.345	13		267	1.638	53	0.474	14	0.858	27	1.518	49	1.849	61	1.338	43		0.793	24	0.193	4	0.198	4	0.3096	8	0.93085	28	0.4391	12
P66	2.634	72	2.406	79	1.704	57	1.035	32	2.133	61		2.815	144	2.987	117	2.413	105	2.685	130	2.692	122		269			0.332	9			0.145	3			0.176	4				0.285	7			0.14385	3			0.1275	2
P67	0.785	20	0.354	10	1.02	33	0.703	21	0.772	21		0.393	18	0.843	26	1.025	43	0.352	15	1.596	71		271	0.431	13	0.124	2	0.134	3	0.153	3	0.135	3	0.135	3		0.193	4	0.113	2	0.127	2	0.12815	2	0.1238	2	0.1097	2
P68	0.465	12	0.109	2	0.408	12	0.265	6	0.451	12		0.286	12	0.453	10	0.187	6	0.187	7	0.405	16		272	0.251	7	0.177	4	0.169	4	0.17	4	1.077	34	0.239	6		0.181	4	0.196	4	0.154	3	0.13395	2	0.5516	16	0.1946	4
P69	1.184	31	0.772	24	0.52	16	0.266	6	0.522	14		1.754	89	1.868	70	1.365	59	0.37	16	2.898	131		273	0.168	4	0.198	5	0.199	5	1.499	49	1.323	43	0.253	7		0.164	3	0.221	5	0.186	4	0.98665	30	0.72635	21	0.2167	5
P70	3.301	90	3.356	110	3.073	104	3.077	102	3.09	89		1.016	50	1.462	53	1.133	48	1.271	60	1.183	52		275	0.644	21	0.49	15	1.417	49	2.62	94	2.144	76	0.317	9		0.643	21	0.476	15	1.472	52	2.8442	104	2.02665	73	0.47305	15
P71	0.662	17	0.299	8	0.407	12	0.333	9	0.608	16		0.481	22	1.251	44	0.473	19	1.731	83	0.601	25		276	0.763	25	0.568	18	2.183	78	0.603	19	2.618	94	0.505	16		0.487	16	0.371	11	2.043	74	0.52455	17	2.83285	103	0.4529	14
P74	1.054	28	1.045	33	1.161	38	0.224	5	1.955	56		0.629	30	1.14	39	1.503	65	0.522	23	0.539	22		280			1.548	54		0	1.988	71			1.211	42				2.057	74			2.1732	79			1.58695	57
P75	2.525	69	2.527	83	2.938	99	2.457	81	2.518	72		1.821	92	2.06	78	1.746	76	1.439	69	1.407	62		285	0.195	4	0.342	10	1.047	36	1.939	69	3.364	121	1.827	65		0.211	5	0.409	13	0.429	14	1.0082	35	2.92335	107	0.5925	20
P76	2.364	64	1.634	53	1.2	39	0.759	23	1.275	36		2.328	119	2.973	117	2.196	96	2.398	116	2.558	116		287	3.476	126	1.117	38	1.904	67	2.745	99	2.841	102	2.679	96		3.289	120	0.46	15	1.714	62	2.65725	97	2.69465	98	2.7661	101
P80	1.557	42	2.132	69	1.139	37	0.909	28	1.225	34		0.675	32	1.049	35	1.246	53	0.445	19	0.839	36		289	2.099	75	3.084	111	0.356	10	0.459	14	1.38	48	0.5	16		2.167	78	2.999	110	0.341	10	0.53005	17	1.1662	41	0.4867	16
P82	1.551	42	1.038	33	1.204	39	1.371	44	1.519	43		0.627	30	1.083	36	0.457	18	0.566	25	0.735	31		290			0.413	12			2.856	103								0.389	12			2.65215	97
P83	1.94	54	1.172	37	1.382	43	1.608	47	1.214	39		1.704	88	2.269	79	2.974	133	1.719	89	2.384	104		292			1.582	55	3.189	113	2.526	89	2.904	103						1.098	34	3.74	118	2.9927	94	3.69775	116
P84	2.048	57	0.797	25	1.83	57	0.325	8	1.694	56		1.112	56	2.004	69	0.928	40	1.645	85	1.139	48		293	3.163	112	0.109	2	0.964	33	1.739	61	0.218	6	0.103	1		3.779	119	0.103	2	1.079	33	1.6214	50	0.20545	5	0.09555	2
P85	1.096	29	0.636	20	0.743	22	0.812	23	1.014	32		1.031	52	1.954	67	0.923	39	1.461	75	1.145	49		299	0.201	5	0.161	4	0.122	2	1.67	58	1.15	39	1.288	44				0.12	2	0.105	2	1.7435	54	1.1694	36	1.10715	34
P86	1.409	38	0.857	27	1.542	48	0.766	21	1.429	46		1.061	54	1.79	60	1.28	56	1.262	65	1.636	70		304							0.218	6
P87	1.007	27	0.265	7	1.005	30	1.49	43	1.807	59		0.617	30	1.328	42	0.594	24	0.488	23	1.183	50		309	0.095	1	0.1	1	0.56	18	0.088	1	0.162	4	0.084	1		0.103	2	0.115	2	0.182	4	0.1076	2	0.1319	3	0.091	1
P88	0.973	26	0.57	17	0.856	26	0.338	8	1.229	40		1.107	56	1.56	51	0.91	39	0.638	31	1.342	57		311	0.563	18	1.131	39	0.992	34	0.961	32	2.525	89	1.292	44		0.238	6	0.231	6	0.314	9	0.33035	9	2.06335	64	0.5969	18
P89	0.713	18	0.384	11	2.966	94	1.16	33	2.905	97		0.708	35	1.444	47	0.555	22	1.519	78	0.637	26		314	0.361	11	0.608	20	0.529	17	2.668	94	0.836	28	0.676	22		0.155	4	0.309	8	0.286	8	2.77165	87	0.30765	8	0.2162	5
P101	0.249	9	0.272	5	0.387	8	0.233	4	0.281	6		0.19	7	0.379	16	0.209	9	0.317	16	0.311	15		316	0.187	6	0.314	11	0.166	5	1.232	50	1.503	62	2.115	88		0.235	7	0.291	9	0.188	5	1.11325	40	1.4657	54	2.2413	83
P103	0.795	33	0.667	21	2.696	71	1.558	38	0.835	21		1.16	57	1.864	93	1.081	66	1.868	108	1.378	80		317	1.67	69	1.679	69	1.483	61	2.662	112	1.2	49	1.117	45		2.101	78	1.816	67	1.193	43	3.04355	114	0.9568	34	0.8974	32
P106	0.583	24	0.583	17	0.847	21	1.147	28	0.468	11		0.51	24	0.97	47	3.212	204	0.79	44	0.685	38		318			0.238	8							0.171	5												0.2228	6
P107	0.795	34	0.515	15	0.384	8	0.245	5	0.455	10		1.458	72	1.607	80	0.566	32	1.801	104	0.846	48		319	0.171	5	0.133	3	0.174	5	0.431	16	0.339	12	1.589	66		0.145	3	0.122	2	0.149	3	0.38055	12	0.3383	11	1.5481	57
P108	0.347	13	0.211	3	1.04	26	1.614	39	0.754	18		0.14	5	0.297	12	0.245	12	0.287	14	0.338	17		321	0.377	14	0.691	27	0.467	18	0.396	15	0.429	16	0.501	19		0.24	7	0.316	10	0.222	6	0.1786	5	0.2801	8	0.2597	8
P111	0.177	6	0.207	3	1.67	43	0.443	10	0.257	5		0.267	11	0.453	20	0.279	14	0.389	20	0.455	24		333	0.165	5	1.484	61	0.188	6	0.358	13	0.601	23	2.586	108		0.183	5	1.598	59	0.194	5	0.377	12	0.68075	24	2.97555	111
P113	2.473	109	2.535	94	3.273	86	2.082	51	2.446	64		0.433	20	1.561	78	1.366	84	1.248	71	0.782	44		338
P123	0.692	29	0.36	9	0.279	5	0.316	7	0.202	4		2.005	100	0.321	13	1.727	108	1.473	84	2.89	172		334			0.761	28	0.561	20	0.707	26			0.362	12				0.855	30	0.805	28	0.7152	24			0.3381	10
P126	2.297	101	1.082	37	2.891	76	3.882	97	2.634	69		2.216	111	3.209	163	2.742	174	3.029	177	2.318	138		339	0.246	7	0.399	14	0.307	10	0.262	8	0.385	13	0.453	16		0.325	10	0.409	13	0.297	9	0.30395	9	0.36575	11	0.51315	17
P128	2.609	115	2.734	102	1.653	43	0.388	8	0.352	8		0.651	31	1.168	57	0.497	28	1.113	63	0.656	37		340			2.368	94	0.815	31	2.892	115	2.224	88	0.717	27				2.825	103	0.798	28	3.3369	122	2.50855	91	0.6496	22
P129	0.246	9	0.291	6	0.952	24	0.387	8	1.105	28		0.192	7	2.849	144	0.134	4	0.238	11	0.193	8		341					1.055	40	2.905	115												3.27615	120
P131	0.609	25	0.57	17	1.611	41	2.57	64	1.556	40		0.228	9	1.071	52	0.941	57	0.356	18	1.043	60		342	1.844	72	0.957	36	1.596	62	1.203	46	2.296	91				2.007	72	1.117	39	2.017	73	1.4104	50	2.52115	92
P137	0.367	14			0.64	15	0.261	5	0.299	6		0.803	39	2.571	130	0.585	34	1.252	71	0.711	40		343	0.528	19	0.398	14	0.577	21	0.59	21	1.117	43	3.068	122		0.955	33	0.788	27	1.005	35	1.0269	36	1.8045	65	3.7037	136
P142	0.708	30	0.68	21	0.715	17	0.753	18	0.6	14		1.271	63	2.381	120	1.029	63	2.091	121	1.37	80		344	0.252	8	2.149	85	0.284	9	0.552	20	1.547	60	0.372	13		0.217	6	2.189	79	0.27	8	0.5554	19	1.78575	64	0.4256	14
P147	0.955	41	0.903	30	1.01	25	1.207	29	0.928	23		1.7	84	2.663	134	1.673	104	2.572	150	1.681	99		346	1.793	74	1.26	51	1.482	60	2.095	86	3.064	127	2.157	89		2.272	87	1.629	61	1.787	68	2.6834	103	3.75185	145	2.83625	109
P154	0.342	12	0.52	14	0.613	22	0.371	8	0.339	9		1.005	53	1.915	92	0.641	37	2.237	140	1.133	60		348	0.307	11	1.251	51	0.315	11	1.482	60	0.476	18	1.955	80		0.199	5	0.134	3	0.13	3	1.17355	43	0.3015	9	0.2229	6
P156	2.101	88	1.718	61	2.161	87	2.282	58	1.817	59		0.584	29	1.108	48	0.819	48	0.551	32	0.805	42		349											1.542	63								1.7679	67			1.9571	74
P157	0.891	36	1.002	33	1.1	42	2.424	62	0.942	29		1.553	84	2.534	125	1.296	79	2.617	164	1.822	99		351	0.113	3	0.494	19	0.53	20	0.532	20	2.333	96	0.652	25		0.125	2	0.591	21	0.613	21	0.6399	23	2.51095	96	0.68145	24
P158	1.097	45	0.691	21	2.181	88	2.661	68	1.98	64		0.405	19	0.924	39	1.027	61	0.824	49	0.316	14		352	0.156	4	0.158	5	2.506	104	1.988	82	0.579	22	0.576	22		0.167	4	0.241	7	2.64	101	1.8493	70	0.5782	20	0.53735	19
P161	0.265	9	0.402	10	0.783	29	0.885	22	0.762	23		0.439	21	1.809	86	1.031	62	0.53	30	0.557	28		353	1.968	81	1.312	53	1.498	61	1.382	56	3.021	125	2.024	83		2.366	90	1.718	65	1.975	75	1.7228	65	3.24925	125	2.32635	89
P163	0.393	14	0.629	18	0.672	24	1.229	31	0.6	18		1.105	59	1.857	89	1.023	61	2.049	128	1.459	78		355
P165	0.41	15	0.468	12	1.106	43	0.332	7	0.674	20		0.414	20	0.946	40	0.473	26	0.848	51	0.934	49		367			1.15	43	1.18	45	1.122	42	1.247	47	0.964	36				1.381	47	1.554	54	1.4425	50	2.18925	76	1.56875	54
P171	1.607	67	2.641	97	1.905	76	2.5	64	2.007	65		2.807	154	2.264	110	1.324	80	1.627	101	1.866	101		368	0.624	23	0.191	6	0.392	14	1.978	76	0.325	11	0.22	7		0.483	15	0.275	8	0.429	13	1.3361	46	0.2676	8	0.2535	7
P177	0.826	33	0.695	21	0.98	37	1.009	25	1.387	44		0.929	49	2.271	111	1.125	68	1.441	89	1.074	57		369					0.237	7	0.215	7	1.744	67	0.236	7				0.655	22	0.392	12	0.3369	10	2.23545	78	0.484	15
P178	0.527	20	0.425	10	0.471	16	0.454	10	0.409	11		0.539	27	0.874	36	0.453	25	1.012	61	1.944	106		374					0.139	4	0.151	4										0.127	3	0.1563	4
P182	0.333	12	0.421	10	0.456	15	0.694	17	0.403	11		0.382	18	1.039	45	0.846	50	0.893	54	0.733	38		376	0.28	9	0.244	8	0.504	18	0.418	15	0.477	17				0.285	8	0.218	6	0.502	16	0.4045	13	0.4603	15
P184	0.558	21	0.591	17	2.096	84	0.808	20	0.769	23		0.702	36	1.396	64	0.894	53	1.07	65	0.896	47		378	0.398	14	0.324	11	0.597	22	2.257	87	2.029	78	2.277	88		0.46	15	0.366	11	0.621	20	2.56705	90	2.3057	80	2.39855	84
P185	0.232	7	0.323	6	0.296	9	0.261	5	0.36	10		0.751	39	1.653	78	1.356	82	0.346	19	0.316	14		113	0.216	7	1.806	69	0.191	6	1.617	62	0.334	11	0.348	12		0.121	2	1.167	40	0.13	3	1.9059	66	0.3007	9	0.28465	8
P187	2.139	90	2.433	89	2.074	83	2.508	64	2.267	74		3.338	184	3.552	179	2.856	178	3.345	211	3.096	170		114	1.511	65	0.173	5	0.54	22	1.564	68	0.168	5	1.657	72		0.294	10	0.192	6	0.25	8	0.3086	11	0.16875	5	0.6187	23
P188	0.351	12	0.583	17	0.331	10	0.376	8	0.63	19		0.497	24	0.747	29	0.414	22	0.689	41	0.573	29		124			0.984	42	0.112	3	0.151	4	0.97	41	1.012	43				0.72	27	0.129	3	0.1511	4	0.26135	9	0.80755	31
P190	2.428	97	2.556	75	2.034	86	0.69	18	0.236	5		0.54	23	0.945	34	0.528	23	0.454	18	0.458	15		131			0.182	6					1.477	64						0.22	7					1.3862	55
P192	0.739	28	1.196	32	0.898	36	1.573	42	0.92	29		1.52	69	1.855	69	1.004	45	1.99	87	1.6	60		144	0.16	5	0.526	21	0.169	5	0.148	4	0.2	7	0.194	6		0.157	4	0.502	19	0.174	5	0.15995	4	0.3133	11	0.17515	5
P193	0.745	28	0.855	22	1.161	48	2.423	66	1.277	42		1.744	79	3.098	117	1.372	63	2.907	128	2.144	81		146	0.371	14	2.383	104	1.107	47	0.171	5	1.18	51	0.853	36		0.462	17	2.846	115	1.344	53	0.24195	8	1.8046	72	1.34545	53
P194	0.547	20	0.232	2	1.826	77	1.185	31	1.096	35		0.706	31	0.237	7	0.126	4	0.386	15	0.322	10		150	0.898	38	0.461	18	0.982	42	0.378	15	0.606	25				0.815	31	0.494	18	0.88	34	0.35305	12	0.6772	26	2.55505	103
P195	0.337	12	0.343	6	1.127	46	0.73	19	0.647	20		0.524	22	1.349	50	0.45	19	0.97	41	1.241	46		158							0.397	15
P196	0.338	12	0.963	25	0.97	39	1.65	44	1.579	52		0.496	21	1.081	40	0.663	29	0.761	32	0.689	24		163			2.27	86	0.577	21	1.792	68								0.711	22	0.215	5	0.98895	32
P197	0.865	33	0.933	24	0.956	39	0.453	11	0.926	29		1.225	55	2.835	107	1.13	51	2.942	129	2.11	79		166	0.123	3	0.166	5	0.147	4	0.153	4	0.17	5	0.123	3		0.116	1	0.173	3	0.143	2	0.22185	5	0.2226	5	0.16445	3
P198	0.596	22	0.491	11	2.142	91	1.866	50	1.64	55		1.241	56	2.244	84	1.027	46	1.927	84	1.428	53		167	1.002	37	0.234	7	0.277	9	0.342	11	1.319	49	0.283	9				0.192	4	0.226	5	0.28925	7	1.25745	41	0.28625	7
P203	0.428	15	0.456	9	0.476	18	0.609	15	0.425	12		0.707	31	2.691	102	0.697	31	1.289	55	0.813	29		171			1.619	61
P204	0.141	4	0.231	2	0.171	4	0.271	6	0.216	5		0.337	14	0.485	17	0.242	9	0.372	14	0.352	11		177	0.287	9	0.397	14	0.744	27					1.735	66		0.291	7	0.381	11	0.689	21					1.68535	57
P205	2.541	101	2.558	75	0.618	24	0.518	13	0.488	14		1.441	65	2.571	97	1.22	55	2.929	129	1.279	47		179	0.37	13	0.456	16	2.50705	96	0.639	23	0.725	26				0.356	10	0.452	13	2.743	94	0.6745	21	0.716	22
P208	0.48	18	3.133	93	0.231	7	0.251	5	0.345	9		0.454	19	0.858	31	0.587	25	0.696	29	0.927	34		183	0.157	4	0.163	4	0.13375	3			1.186	44				0.114	1	0.159	3	0.117	1			1.8468	62
P213	0.249	8	0.322	5	0.364	13	0.236	5	0.346	9		0.401	16	1.275	47	0.342	14	0.673	28	0.468	16
P217	1.183	46	0.467	10	1.022	42	0.617	16	0.657	20		0.644	28	1.033	38	0.738	33	0.628	26	0.662	23
P218	0.247	8	0.452	9	0.969	39	0.217	5	0.435	12		0.494	21	1.258	46	0.313	12	1.461	63	0.625	22
P219	2.093	83	0.736	18	0.904	37	2.038	55	0.597	18		1.712	78	2.551	96	0.873	39	2.918	128	1.907	71
P220	0.232	7	0.302	5	0.269	9	0.25	5	0.277	7		0.56	24	0.812	29	0.264	10	0.57	23	0.804	29
P222	1.032	40	0.242	3	0.303	10	0.172	3	0.379	10		0.37	15	0.34	11	0.193	7	0.195	6	0.245	7
P223	2.062	82	2.461	72	2.584	110	2.586	70	2.451	83		0.74	32	1.467	54	0.596	26	1.762	76	0.866	31
P229	0.254	9	0.302	6	0.473	14	0.607	21	0.377	11		0.377	16	0.658	30	0.3	14	0.614	33	0.468	21
P230	2.517	110	3.05	100	2.682	93	2.827	105	2.429	86		1.163	54	2.793	134	1.241	68	1.084	60	1.057	52
P231	0.118	3	0.206	2	0.173	3	2.439	90	0.32	9		0.23	8	0.268	11	0.16	6	0.237	11	0.296	12
P232	0.514	21	0.544	14	0.899	29	0.466	15	0.532	17		0.919	42	1.289	61	0.638	33	1.303	73	0.969	47
P238	2.154	94	2.344	76	2.45	85	2.421	89	2.013	71		2.228	107	3.427	165	1.936	109	2.962	169	2.231	114
P239	0.202	7	0.252	4	0.425	12	0.268	8	0.248	6		0.404	17	0.537	24	0.549	28	0.54	28	0.349	15
P241	1.222	52	1.798	57	1.377	46	1.078	39	1.209	41		3.02	146	3.507	169	2.137	121	3.078	176	2.441	125
P242	1.951	85	2.948	96	2.433	84	0.362	11	0.521	16		1.181	55	2.086	100	1.102	60	1.981	112	1.211	60
P243	1.437	62	1.506	47	1.319	44	0.88	31	0.687	22		0.482	21	0.506	22	1.584	88	0.354	17	0.469	21
P246	1.849	80	0.39	9	1.532	52	1.941	71	1.236	42		0.861	40	0.996	46	0.618	32	0.82	45	0.609	28
P247	0.22	8	0.204	2	0.139	2	0.343	11	0.14	2		0.217	8	0.415	18	0.27	12	0.382	19	0.284	11
P249	0.879	37	1.011	30	1.13	38	0.564	19	0.794	26		2.215	106	2.418	116	1.339	74	2.599	148	1.642	83
P251	0.245	9	0.312	6	0.495	15	0.317	10	0.385	11		0.542	24	1.211	57	0.666	35	1.243	69	0.94	46
P252	0.359	14	0.357	7	0.692	22	1.278	46	0.602	19		1.172	55	0.955	44	0.614	32	2.06	117	0.944	46
P253	0.723	30	0.765	21	0.71	23	0.426	14	0.68	22		1.562	74	1.978	94	0.943	51	2.004	114	1.327	66
P254	2.351	103	2.9	95	2.516	87	3.073	114	2.809	100		3.718	180	3.459	167	2.995	170	2.82	161	3.196	165
P255	0.296	11	0.268	4	0.156	3	0.172	4	0.199	5		0.472	20	0.426	18	0.187	7	0.285	13	0.414	18
P257	0.383	17	0.52	13	0.475	15	0.563	16	0.395	11		1.125	60	1.84	83	0.635	38	1.913	91	1.283	51
P258	0.818	39	1.684	55	2.337	85	2.154	70	2.482	79		1.803	99	2.065	93	1.876	118	1.323	62	1.748	71
P260	0.541	25	0.737	21	3.007	110	2.79	92	2.834	91		1.053	56	1.975	89	0.886	54	2.334	112	1.294	52
P261	2.494	123	0.444	11	2.18	79	2.933	97	2.645	85		0.351	17	0.557	23	0.283	15	1.122	52	1.651	66
P262	0.39	17	0.469	11	1.187	42	0.341	9	0.609	18		1.065	57	1.609	72	0.571	34	1.795	85	1.102	44
P265	0.955	45	1.167	36	1.064	37	1.343	43	0.919	28		1.931	106	2.193	99	1.344	84	2.372	113	1.92	78
P267	0.339	15	0.416	10	0.299	9	0.306	7	0.316	8		0.83	44	1.665	75	0.68	41	1.139	53	0.973	38
P270	0.327	14	0.347	7	0.337	10	0.29	7	0.173	3		0.415	20	0.471	19	0.31	17	0.495	21	0.318	11
aNon-normalized data, can not be directly compared
bnormalized data (ELISA units) calculated as percentage of positive control: EU= ((ODsample - ODbackground)/ODpositive control-ODbackground))*100%
[truncated: 96 more columns]

## Sheet:  Figure 3 wk0
Figure 3 week 0 samples			Group A ICAM-1 binders																													Group B ICAM-1 binders
			PF11_0521		JF712902		JF712903		JF712900		JN037695		PFD1235w		KJ866957		HB3VAR03		DD2VAR32		KM364031		KJ866958		AFJ66668		KM364033		KF984156			PFL0020w		DD2VAR21		DD2VAR01a		HB3VAR21		ERS009963		ERS010653		HB3VAR34		IT4var13		IT4var16
Donor ID	Category	Age (years)	ODa	EU (%)b	ODa	EU (%)b	ODa	EU (%)b	ODa	EU (%)b	ODa	EU (%)b	ODa	EU (%)b	ODa	EU (%)b	ODa	EU (%)b	ODa	EU (%)b	ODa	EU (%)b	ODa	EU (%)b	ODa	EU (%)b	ODa	EU (%)b	ODa	EU (%)b		ODa	EU (%)b	ODa	EU (%)b	ODa	EU (%)b	ODa	EU (%)b	ODa	EU (%)b	ODa	EU (%)b	ODa	EU (%)b	ODa	EU (%)b	ODa	EU (%)b
P25	SM	4.5	0.038	2	0.0445	2	0.181	7	0.009	1	0.2695	12	0.193	11	0.0495	3	0.1585	9	0.0215	1	0.004	0	0.0335	3	0.0125	1	0.2263	4	0.07965	1		0.4871	25	0.87605	31	0.7977	31	0.815	35	0.91155	46	0.5609	26	0.34495	18	0.003	0	0.26635	11
P27	UM	7.11	0.0095	1	0.083	3	0.182	7	0.0495	7	0.281	13	0.0925	5	0.027	1	0.0695	4	0.049	2	0.0575	4	0.0625	6	0.0185	1	0.9126	26	0.22235	5		0.3821	19	0.6152	21	0.29835	9	0.4682	19	0.44085	21	0.26	11	0.2287	11	0.0065	1	0.286	12
P28	UM	10.65	1.1585	64	1.11	44	1.4625	59	0.3335	45	1.2185	55	1.586	90	1.1165	58	1.322	72	1.697	83	1.005	68	0.8485	85	0.857	46	2.341	72	1.71975	51		2.95265	166	1.68355	62	2.5491	105	1.1714	52	2.6576	140	1.0846	53	2.2729	141	0.5755	66	1.8516	135
P29	SM	4.23	0.011	1	0.014	1	0.2105	8	0.042	6	0.1875	8	0.345	19	0.214	11	0.041	2	0.018	1	0.0085	1	0.03	3	0.1875	10	0.3336	7	0.1524	3		0.39115	20	0.68525	24	0.78415	30	0.82305	35	0.86925	44	0.53525	25	0.3218	17	0.0085	1	0.23625	8
P31	UM	2.89	0.0115	1	0.0245	1	0.1665	7	0.1075	14	0.395	18	0.033	2	0.04	2	0.0225	1	0.0165	1	0.011	1	0.0145	1	0.026	1	0.1584	2	0.2196	5		0.1287	5	0.2377	7	0.2055	5	0.47	19	0.3673	17	0.23835	10	0.163	7	0.0015	0	0.1853	4
P32	UM	6.42	0.35	19	0.1195	4	0.268	11	0.06	8	0.8755	39	0.3515	20	0.1235	6	0.6755	37	0.1415	7	0.0125	1	0.07	7	0.0735	4	1.59325	48	0.2343	5		0.25715	12	0.47075	15	0.4023	14	0.5895	24	0.23525	10	0.22925	9	0.2394	11	0.01	1	0.2312	8
P33	UM	9.14	0.127	7	2.783	99	0.4605	20	0.3625	43	2.1285	95	2.2805	132	0.6485	32	0.2	12	0.075	4	2.011	136	0.6675	90	1.4785	76	0.65735	18	0.17415	3		0.41405	21	1.27545	46	1.9157	78	1.2557	56	0.6024	30	1.26565	62	1.08135	65	0.079	9	0.26225	10
P34	UM	4.31	0.1405	7	0.284	10	0.7315	11	0.5565	65	0.6255	28	0.2985	17	0.251	12	0.4305	26	0.12	6	0.087	6	0.197	27	0.3525	18	0.62835	17	0.27175	6		0.71	38	1.1098	40	1.13795	45	1.1697	52	0.8886	45	0.64055	30	0.52005	29	0.0035	0	0.38305	20
P35	UM	11.32	0.2355	13	0.2045	7	0.686	29	0.041	5	0.479	21	0.2035	12	0.5965	29	0.5015	30	0.2555	12	0.689	46	0.44	59	0.538	28	1.14165	33	1.18365	35		0.22745	10	0.40535	13	0.31995	10	0.31515	11	0.4398	21	1.6675	83	0.50775	29	0.015	2	0.2678	11
P36	UM	8.05	0.877	47	0.3305	12	0.621	26	0.1435	17	0.2135	9	0.0655	4	0.872	43	0.781	47	0.629	30	0.8345	56	0.7605	103	0.4935	25	2.146	65	2.13545	64		0.2071	9	0.36285	11	0.25625	8	0.4151	16	0.35415	16	0.2209	9	0.25975	13	0.0265	3	0.19945	5
P37	UM	4.75	0.1215	6	0.0605	2	0.383	16	0.1635	19	1.089	48	0.1095	4	0.187	9	0.2205	13	0.0055	0	0.095	6	0.111	15	0.119	6	0.43625	11	0.20975	5		0.25625	12	0.7472	26	0.319	10	1.1738	52	0.4453	21	0.35695	16	0.33755	18	0.012	1	0.21135	6
P40	UM	3.94	0.0985	5	0.1465	5	0.4185	6	0.0195	2	0.4355	12	0.1805	10	0.0745	4	0.0525	3	0.1005	5	0.078	5	0.0785	11	0.0525	3	0.6159	16	0.3786	10		0.44745	23	1.11525	40	0.99675	39	0.9488	41	1.07335	55	0.823	40	0.34215	18	0.006	1	0.2112	6
P41	UM	2.68	0.154	8	0.1645	6	0.4115	13	0.073	9	0.8425	44	0.423	24	0.809	40	0.3855	23	0.02	1	0.6435	43	0.0975	13	0.1745	9	1.592	43	0.56235	16		0.24835	12	1.70125	62	0.42215	15	0.7598	32	0.36425	17	0.78005	37	0.29525	15	0.195	22	0.23135	8
P44	UM	3.37	0.394	21	0.5435	19	0.585	25	0.106	12	1.2355	65	1.0715	62	0.277	14	0.276	17	0.2165	10	0.2255	15	0.2525	34	0.28	14	0.97425	25	0.49705	14		1.2993	72	2.11465	78	1.5703	64	1.82645	83	2.0514	108	1.3142	65	0.8738	52	0.006	1	0.23615	8
P45	UM	4.83	0.0785	4	0.0245	1	0.167	7	0.0175	2	0.3185	17	0.2055	12	0.0945	5	0.3475	21	0.0985	5	0.0215	1	0.114	15	0.1735	9	0.49315	12	0.61045	18		0.8419	46	0.52415	18	0.6367	24	0.52505	21	0.38675	18	0.64125	30	0.388	21	0.007	1	0.26615	11
P46	SM	1.74	0.1025	5	0.1425	5	0.3535	5	0.002	0	0.704	37	0.4805	5	0.205	10	0.105	6	0.023	1	0.116	8	0.351	47	0.4515	23	1.0443	27	0.19615	5		0.25335	12	0.4643	15	0.4014	14	0.60115	25	1.1712	60	0.5791	27	0.25305	12	0.0205	2	0.22865	8
P47	UM	6.99	2.5135	134	0.4095	15	1.237	52	0.405	48	1.482	78	1.44	83	0.5715	28	1.029	63	1.1405	54	0.191	13	1.155	156	1.1625	60	2.41195	67	1.8707	58		1.72485	107	1.38045	53	0.8441	39	1.04825	45	2.20515	127	1.2943	71	2.1411	158	0.047	5	0.34	17
P48	UM	6.99	0.228	12	0.5635	20	0.303	13	0.084	10	0.536	22	0.6005	35	0.1205	6	0.2045	12	0.164	8	0.183	12	0.769	104	0.2925	15	0.8931	23	0.7747	23		0.87635	53	1.49495	58	1.04055	49	1.03105	44	2.0418	118	1.159	64	0.6675	46	0.0065	1	0.27465	12
P49	UM	2.29	0.1895	10	0.362	13	1.0485	16	0.733	29	0.0715	52	1.0235	44	0.329	0	0.36	21	0.0845	4	0.115	7	0.154	18	0.233	13	1.0095	26	0.5621	16		0.73195	44	1.5391	59	0.89745	42	1.15855	50	1.2135	69	0.72745	39	0.54465	36	0.01	1	0.29195	13
P50	UM	7.93	2.4135	122	3.8425	137	3.477	141	0.623	95	0	0	2.1995	94	1.64	67	2.2005	126	1.8935	95	0.748	46	0.979	113	1.962	107	2.8571	79	2.7504	86		0.88895	54	1.52585	59	2.22305	110	0.8341	35	0.8521	47	1.43815	80	0.9952	71	1.147	141	2.67575	217
P51	UM	5.07	0.1585	8	0.6805	24	0.703	28	0.0295	4	0.038	26	1.206	52	0.6295	332	0.22	13	0.2275	11	0.566	35	0.7185	83	0.1145	6	0.5852	14	0.4001	11		1.5763	98	2.98635	117	2.3095	114	2.57835	118	3.1401	183	2.16485	122	1.0933	78	0.0105	1	0.22795	8
P52	UM	5.44	0.472	24	1.0465	37	0.802	32	0.0455	28	0.529	62	1.258	54	0.3715	128	0.2965	17	0.697	35	0.6325	39	0.368	43	0.4015	22	1.45535	39	1.09455	34		2.4354	152	2.9847	117	2.6868	134	2.7673	127	3.0998	180	2.83495	161	2.30385	170	0.052	6	0.7992	57
P53	SM	3.16	0.0705	4	0.0825	3	0	0	0	1	0.085	13	0.146	6	0.0505	75	0	0	0.0185	1	0.0205	1	0.0475	5	0.0235	1	0.3399	7	0.43555	12		0.37695	21	1.9353	75	0.69385	31	1.2517	54	1.51505	87	0.53015	27	0.27535	16	0.007	1	0.18915	4
P54	SM	2.52	0.0505	3	0.0435	2	0.0625	3	0.2915	11	0.0955	12	0.086	4	0.041	10	0	0	0.008	0	0.009	1	0.025	3	0.0465	3	0.1612	2	0.0721	1		0.2535	13	0.59595	22	0.3542	14	0.424	15	0.3654	18	0.25705	11	0.20575	11	0.0045	1	0.2016	5
P57	SM	7.68	0.1025	5	0.5435	19	0	0	0.183	24	0.086	16	0.6495	28	0.064	5	0	0	0.0965	5	0.1475	9	0.0965	11	0.1285	7	0.85925	22	0.3994	11		1.3371	82	2.4231	95	1.2675	61	1.89525	85	2.51575	146	1.4288	79	0.72045	50	0.0085	1	0.2293	8
P58	UM	5.26	1.8205	92	0.0245	1	1.8375	74	0.0595	8	0.5905	76	1.9665	84	1.441	13	1.5625	89	1.728	86	1.052	65	1.199	139	1.8005	98	2.29345	63	2.0994	66		0.5246	30	0.97095	37	0.76155	35	0.6039	24	0.5799	31	1.08375	59	0.56535	38	0.6415	79	0.837	60
P59	SM	2.21	0.0715	4	0.1425	5	0	0	0.0955	13	0	11	0.0935	4	0.108	292	0	0	0.125	6	0.055	3	0.0625	7	0.0685	4	0.3495	7	0.1988	5		0.2938	16	0.6038	22	0.4697	20	0.5781	22	0.60995	33	0.5205	27	0.3158	19	0.0125	2	0.1813	4
P60	SM	7.38	0.0695	4	0.277	10	0	0	0.0935	1	0.046	19	0.179	8	0.0755	22	0.0145	1	0.0325	2	0.1435	9	0.066	8	0.065	4	0.2751	5	0.3468	10		0.18445	9	0.52045	19	0.2673	10	0.4503	16	0.3255	16	0.3141	15	0.2876	17	0.009	1	0.2127	6
P62	SM	2.18	0.034	2	2.227	79	0	0	0.0935	0	0	12	0.3565	5	0.1895	38	0	0	0.0515	3	0.017	1	0.031	4	0.036	2	0.3846	8	0.1835	4		0.14425	6	0.38395	13	0.2164	7	1.2362	54	0.3256	16	0.3786	18	0.3157	19	0.0035	0	0.18175	4
P63	SM	3.14	0.133	7	0.422	15	0	0	0.0935	4	0.7565	40	0.4145	18	0.16	38	0.0385	2	0.052	3	0.0535	3	0.1125	13	0.068	4	0.6023	15	0.394	11		0.38405	21	1.17385	45	0.73975	34	0.8111	33	0.6744	37	0.6632	35	0.41655	27	0.0765	9	0.19885	5
P64	UM	4.22	0.155	8	3.645	130	0.1065	4	0.0935	13	0.594	32	0.3745	16	0.4035	32	0.1035	6	0.0965	5	0.075	5	0.032	4	0.2175	12	0.49375	12	0.55155	16		0.22075	11	0.64035	23	0.3359	13	0.49645	19	0.3232	16	1.2477	69	0.2804	16	0.0135	2	0.2	5
P65	UM	3.32	0.4165	21	0.8635	31	0	0	0.0935	2	0.399	21	0.5385	23	2.0145	82	1.616	92	0.3875	19	1.6495	102		86	0.765	42	2.96835	83	2.1555	67		0.4564	26	0.66845	25	0.64455	29	0.40665	14	0.4034	21	0.35455	17	0.68635	47	0.2645	32	0.2947	13
P66	SM	1.04	0.332	17	0.39	14	0.524	23	0.099	12	0.844	45	0.7135	46	0.2665	107	0.1915	10	0.392	20	0.3635	25	0.2475	31	0.2595	13	0.68805	17	0.40925	12		2.59325	163	3.11005	122	2.54685	127	2.80905	129	3.09035	180	2.65545	150	1.4553	106	0.08	8	0.3094	15
P67	SM	3.16	0.1895	9	0.249	9	0.1935	14	0.017	2	0.417	22	0.099	6	0.52	13	1.706	89	0.1405	7	0.2435	16	0.2395	30	0.201	10	0.47105	11	1.4939	46		0.199	10	0.49605	18	0.7154	33	0.98415	42	0.3291	16	0.2445	11	0.2123	11	0.01	1	0.32715	16
P68	UM	1.52	0.0665	3	0.3395	12	0.0885	4	0.473	57	0.378	20	0.1155	7	0.1605	26	0.0495	3	0.013	1	0.0275	2	0.006	1	0.103	5	0.3182	7	0.23295	6		0.12435	5	0.2667	9	0.148	3	0.21065	5	0.2127	9	0.13645	4	0.18155	9	0.0095	1	0.1842	4
P69	SM	6.54	0.053	3	0.276	10	0	0	0.0965	12	0.1345	7	0.0395	3	0.0055	8	0.0995	5	0.036	2	0.0115	1	0	0	0.041	2	0.2496	5	0.11765	2		0.2025	10	0.53675	19	0.3691	15	0.6044	24	0.50125	26	0.3119	14	0.1952	10	0.0115	1	0.20215	5
P70	SM	5.57	3.677	183	3.8915	146	3.6205	162	0.259	31	3.14	167	3.369	219	3.4875	0	3.3795	177	2.5745	132	3.0195	204	0.584	74	2.895	150	2.9938	83	2.9545	93		0.9691	59	1.58025	61	1.33675	64	1.47605	65	1.11885	63	1.54025	86	1.29655	94	0.431	44	0.65255	44
P71	SM	2.74	0.058	3	0.0635	2	0.0295	1	0.2095	25	0.4405	23	0.1355	9	0.088	173	0.3015	16	0.072	4	0.0345	2	0.0515	6	0.1235	6	0.40995	9	0.4966	14		0.62855	37	1.2341	47	0.67205	30	1.08325	46	2.3621	137	1.29605	71	0.45855	30	0.007	1	0.6397	43
P74	SM	7.83	0.0655	3	0.1615	6	0.1815	8	0.043	5	0.1815	10	0.223	14	0.8765	3	0.5655	30	0.069	4	0.1525	10	0.853	108	0.7175	37	1.14545	30	0.23305	6		0.8678	52	1.65755	64	1.92325	95	1.3881	61	1.44345	82	0.9134	49	0.54015	36	0.069	7	0.28675	13
P75	SM	8.3	2.576	128	3.2555	122	2.1365	95	0.913	109	1.8465	98	2.312	150	3.365	44	1.7585	92	1.5355	79	2.3985	162	0.6625	84	1.4705	76	2.42885	67	2.5415	80		1.72125	107	1.919	75	2.17155	107	2.01925	91	1.51395	87	1.9118	107	1.5093	110	0.8705	88	0.46955	28
P76	SM	4.4	0.601	30	1.7495	65	1.053	47	0.0865	10	0.371	38	1.5945	104	0.5	167	0.4885	26	0.704	36	0.8075	55	0.464	59	0.366	19	1.35645	36	1.193	37		2.5335	159	3.1226	123	2.9612	148	2.9978	138	3.254	190	2.93925	167	2.1754	160	0.0245	2	0.4447	26
P80	SM	5.32	1.482	74	0.7285	27	0.288	13	0.1715	21	0.745	41	0.4165	27	0.622	116	0.536	28	0.4905	25	0.468	32	0.3245	41	0.593	31	1.5388	42	0.65185	19		0.32315	17	0.73135	27	0.582	26	0.52545	20	0.442	23	0.4724	24	0.25805	15	0.089	9	0.21195	6
P82	UM	4.15	0.385	19	0.5325	20	0.3195	14	0.358	43	0.8555	47	0.548	36	0.4	25	0.322	17	0.3105	16	0.33	22	0.1525	19	0.3295	17	0.66145	17	0.58865	14		0.23245	12	0.603	22	0.2928	11	0.43325	15	0.4113	21	0.2704	12	0.25595	14	0.009	1	0.1935	5
P83	UM	9.21	0.401	20	0.9415	35	0.526	23	0.1395	17	0.645	35	1.0395	67	0.5705	20	0.374	20	0.95	49	0.17	11	0.083	10	0.2915	15	1.54565	45	0.70025	17		1.1863	73	2.21835	87	1.9403	95	2.00175	90	1.7153	98	1.9161	107	1.21675	87	0.2695	27	0.5599	36
P84	SM	2.04	0.236	12	0.05	2	0.6905	42	0.0755	10	0.482	26	0.3925	19	0.9785	44	0.2975	15	0.19	9	0.064	4	0.2535	33	0.635	36	0.49745	12	1.09575	28		0.2879	15	0.5535	20	0.3819	15	0.47335	17	1.46965	84	1.18465	65	0.41185	26	0.0075	1	0.18595	4
P85	SM	1.99	0.38	19	0.3235	12	0.5015	10	0.191	25	0.598	33	0.2175	10	0.2475	11	0.309	16	0.4385	22	0.124	9	0.6635	87	0.279	16	0.7568	20	0.6197	15		0.9192	56	1.6563	64	0.5606	25	0.8767	37	1.0124	57	0.74895	40	0.3857	24	0.2595	26	0.2104	6
P86	SM	2.13	0.3925	20	0.5405	19	0.778	47	0.764	101	1.5775	69	0.637	30	0.8905	40	1.071	54	0.636	32	0.229	16	0.932	123	0.834	47	1.13955	32	1.0437	27		1.21295	74	2.1602	84	1.8031	88	1.80435	81	2.054	119	1.7001	95	0.9677	69	0.041	4	1.045	78
P87	SM	2.98	2.9785	149	0.3325	12	1.7575	106	0.3645	48	0.693	38	0.6645	32	0.673	30	1.6415	82	0.8825	44	1.077	74	0.7095	93	1.492	84	3.18495	95	2.44645	64		0.5976	35	1.5792	61	1.1826	57	1.6378	73	0.8992	50	0.8593	46	0.87265	61	0.5575	55	0.6165	41
P88	SM	5.45	0.203	10	0.093	3	0.039	2	0.0945	13	0.456	25	0.1465	7	0.232	10	0.446	22	0.1075	5	0.053	4	0.1335	18	0.2165	12	1.1395	32	0.47805	11		0.21685	11	0.6473	24	0.34955	14	0.4982	19	0.39575	20	0.4568	23	0.29995	18	0.004	0	0.22505	7
P89	SM	5.33	0.4675	23	0.306	11	0.2215	13	0.044	6	0.1385	8	0.208	10	2.8885	130	1.786	90	0.5825	29	2.2815	157	0.5695	75	1.903	107	1.4843	43	2.04015	53		0.888	54	1.84565	72	0.7837	36	1.26875	55	2.05585	119	1.04895	57	0.51995	35	0.005	0	0.23845	9
P101	SM	2.3863	0.24045	7	0.41975	14	0.28405	5	0.2216	6	0.18375	5	0.2932	8	0.35495	8	0.366	10	0.32675	7	0.32085	12	0.15295	3	0.4979	15	2.0056	49	0.54495	15		0.39	18	0.59915	24	0.1604	6	0.48885	23	0.4345	27	0.5999	26	0.31085	14	0.3231	8	0.26455	6
P103	SM	6.04932	0.35495	11	0.6387	23	0.23465	4	0.2422	7	0.252	8	0.32925	9	0.22315	4	0.75315	22	0.2405	5	0.3936	15	0.3345	9	0.34905	10	0.4705	9	1.91735	57		1.21885	60	1.31115	55	0.63065	32	1.1496	57	1.33445	90	1.53545	69	1.5713	82	0.76645	29	0.2966	8
P106	SM	5.18082	0.55465	18	0.73465	27	0.6632	16	0.7417	25	0.5382	19	0.641	20	0.8397	21	0.64485	18	0.7861	20	0.3072	11	0.47235	14	0.53235	16	1.1667	27	2.59115	78		2.2028	110	1.16485	49	1.56535	84	1.0564	52	0.73125	48	1.3874	63	1.20235	62	0.9268	36	0.97975	58
P107	UM	1.59726	0.50935	17	1.25785	48	0.68375	16	0.72345	24	0.636	23	0.7806	25	0.26485	5	0.17565	4	0.2517	5	0.5003	19	0.4217	12	0.4691	14	0.58205	12	0.2758	7		1.31005	65	1.79495	77	0.58075	30	1.18525	59	1.52965	104	1.82215	83	1.18375	61	0.78845	30	0.26415	6
P108	SM	5.43288	0.2211	6	0.15525	3	0.20235	3	0.12885	3	0.18955	5	0.23865	6	0.28085	6	0.2638	6	0.571	14	0.30225	11	0.2329	6	0.41575	12	0.62925	13	0.3337	9		0.2224	9	0.39055	15	0.213	9	0.2265	9	0.2116	11	0.50155	21	0.3163	14	0.2825	6	1.19625	74
P111	SM	5.63562	0.27315	8	0.33275	11	0.38245	8	0.16245	4	0.1784	5	0.2455	6	0.77765	20	0.19435	4	0.473	11	0.2972	11	0.21	5	0.3564	10	0.446	9	2.6069	78		0.7308	35	0.9789	41	0.44	22	0.7422	36	0.7841	51	1.4252	64	0.4419	21	0.45305	14	0.3084	9
P113	SM	5.07671	2.67	96	2.16715	85	2.1118	54	1.15915	40	1.2575	49	1.09105	36	1.0222	26	0.7926	23	1.335	35	1.1142	45	0.8808	27	1.7481	56	1.13045	26	2.1914	65		1.6979	85	2.04795	88	0.6018	31	1.84495	93	1.99595	137	2.3622	108	0.77105	39	1.2025	49	0.3124	10
P123	SM	4.94521	0.15165	4	0.1414	3	0.15785	2	0.085	1	0.06705	0	0.14835	3	0.1617	2	0.1582	3	0.412	10	0.1782	6	0.07875	1	0.22005	6	0.64945	14	0.74915	21		0.1345	5	0.4238	16	0.10235	3	0.2768	12	0.5378	34	0.59945	26	0.16065	6	0.23595	3	0.32045	10
P126	UM	11.2164	2.1437	77	1.6174	63	1.26345	32	1.0112	34	1.12925	44	1.2846	43	1.19705	31	1.6003	49	2.6904	72	1.2888	53	1.93805	61	2.25115	73	1.19255	28	1.448	43		3.0072	152	3.0984	134	2.03625	111	2.15545	109	1.649	113	2.65435	122	2.46475	130	2.5518	113	1.54365	99
P128	UM	2.21644	0.6693	23	0.9575	36	0.54955	13	0.6015	20	0.4352	15	0.50415	15	0.3286	7	0.3736	10	0.4507	11	0.6048	24	0.58135	17	0.84455	26	0.51815	10	0.53485	15		1.61155	80	1.89155	81	0.5896	30	1.2275	61	1.65995	114	2.1656	99	0.81985	42	1.02425	41	0.33465	11
P129	SM	4.22466	0.1819	5	0.3207	10	0.2013	3	0.1979	5	0.21175	6	0.21235	5	0.3621	8	0.2365	6	0.1443	3	0.28485	10	0.17375	4	0.5062	15	0.37085	7	0.29235	7		0.31995	14	0.43775	17	0.1123	4	0.2722	11	0.20505	10	0.41735	17	0.18405	7	0.40245	11	0.24685	5
P131	UM	6.79452	1.23075	43	0.53725	19	0.2826	5	0.40345	13	0.2963	9	0.3416	10	1.0788	28	1.19485	36	1.73855	46	1.07675	44	0.3002	8	1.3183	42	2.3668	58	2.3055	69		0.57255	27	1.74995	75	0.5427	27	0.6814	32	0.39495	24	0.77365	34	0.6099	30	1.26745	52	0.29985	9
P137	UM	1.63014	0.12315	3	0.1318	2	0.08835	0	0.0919	1	0.1208	2	0.1679	3	0.6366	16	0.32115	8	0.2818	6	0.13195	4	0.10685	2	0.18895	5	0.21435	3	0.1455	3		0.45475	21	0.2319	8	0.1671	7	0.2404	10	0.10135	3	0.172	6	0.6381	32	0.3138	7	0.2231	3
P142	UM	2.74521	1.48895	53	1.88755	74	0.98845	24	0.99215	34	0.9041	34	0.99005	33	1.01575	26	0.5122	14	0.97045	25	1.24985	51	1.2426	38	1.5294	49	1.25895	29	1.16545	34		2.9958	151	2.95205	127	1.3411	72	2.32625	117	2.5411	176	2.8906	133	1.6567	87	2.0022	87	0.4946	23
P147	SM	11.5534	0.40845	13	0.68895	25	0.59545	16	0.3911	12	0.3067	12	0.38415	13	0.3659	11	0.7428	27	0.66785	21	0.5901	25	0.6589	20	0.6513	19	0.5551	12	0.3487	8		1.34745	66	1.52605	73	0.63425	35	1.01325	52	1.23335	87	1.50655	75	0.95855	70	0.77685	37	0.2576	7
P154	UM	4.18082	0.47735	15	0.691	26	0.364	9	0.30935	9	0.2271	8	0.37605	13	0.32675	9	0.3196	10	0.34815	10	0.5368	23	0.732	23	0.4148	11	0.72405	17	0.40435	9		1.4224	70	2.0273	98	0.46835	25	1.3676	72	2.1361	154	2.17665	110	1.2116	90	0.8039	39	1.10865	74
P156	UM	3.38356	0.39275	12	0.36465	11	0.4881	13	0.3992	12	0.24605	9	0.33515	11	0.2481	7	0.2807	9	0.17395	4	0.78655	34	2.41405	78	1.0533	32	0.5751	13	1.5317	37		0.33185	15	0.6905	32	0.2239	11	0.3472	16	0.17395	9	0.5043	23	0.4019	27	0.32595	11	0.47065	24
P157	UM	4.00548	1.61775	59	2.0396	85	1.4031	40	1.1661	42	1.0647	47	1.30785	51	1.21015	39	1.1808	44	1.22825	40	1.6674	75	1.20115	38	1.32385	42	1.1226	27	0.93485	22		3.1579	158	3.30025	160	1.81515	105	2.6463	142	2.76705	200	3.16905	161	2.3428	177	2.3064	128	0.5596	31
P158	UM	6.0411	0.8945	31	0.2924	8	0.29915	7	0.27025	7	0.45635	19	0.2821	9	1.00435	32	0.4024	13	0.94185	31	1.0798	48	1.04	33	0.78345	23	1.625	41	0.8663	21		0.4229	19	0.69365	32	0.65825	37	0.25325	11	0.36575	23	0.52765	25	0.9181	67	0.352	12	0.41005	19
P161	SM	4.22192	0.2452	7	0.1886	3	0.31385	7	0.148	2	0.10205	2	0.17735	5	0.2958	8	0.5804	20	0.36045	11	0.33535	14	0.2445	7	0.5733	16	0.7467	17	0.5275	12		0.38285	17	0.66915	30	0.20325	9	0.4645	22	0.27345	16	0.62555	30	0.31535	20	0.28775	8	0.33645	13
P163	UM	2.92329	0.60335	20	0.77735	29	0.4995	13	0.1992	4	0.3509	14	0.43585	15	0.3731	11	0.2964	9	1.15725	38	0.8395	37	0.43825	13	0.5051	14	0.4733	10	0.2242	4		1.9356	96	1.91105	92	0.69245	39	1.66825	88	1.47495	105	1.96805	99	1.27935	95	1.17475	61	0.7794	48
P165	UM	1.74247	0.17045	4	0.1222	0	0.5338	14	0.80275	28	0.0833	1	0.17505	5	0.5409	17	0.49255	17	0.1441	3	0.3491	14	0.18495	5	0.8746	26	0.8331	20	0.86235	21		0.27025	12	0.77305	36	0.20715	10	0.6519	33	0.3899	25	0.5107	24	0.32945	22	0.23685	5	0.2366	5
P171	UM	12.3151	2.22275	82	2.31375	97	3.2648	95	2.71365	103	3.0053	137	2.89	115	3.2476	106	2.96655	115	3.16285	107	2.957	135	3.2394	105	3.2408	106	3.4437	90	3.4572	86		2.46365	123	2.66255	129	1.2583	72	1.80665	96	1.43725	102	0.7967	38	1.6686	125	1.91485	104	1.45855	101
P177	UM	2.07397	0.5923	20	0.90285	35	0.6473	17	0.5046	16	0.47025	19	0.6862	25	0.93145	30	1.34325	51	0.4163	13	0.65525	28	0.69075	21	1.7798	57	2.39595	61	1.72475	42		1.15535	57	1.59855	76	0.57435	32	1.3017	68	1.56535	111	2.50565	127	0.94585	69	0.87025	43	0.3004	10
P178	UM	8.9863	0.3105	9	0.3396	10	0.36805	9	0.27575	7	0.3219	12	0.28355	9	0.21	6	0.1686	4	0.31095	9	0.42315	18	0.47445	14	0.5704	16	0.45855	9	0.2146	4		0.6254	30	0.79785	37	0.34495	18	1.35725	71	0.62485	42	1.03755	51	0.4485	31	0.55785	24	0.2958	10
P182	UM	4.08493	0.1951	5	0.09995	0	0.3327	8	0.16105	3	0.0876	1	0.2099	6	0.32645	9	0.3552	12	0.1442	3	0.243	9	0.14445	3	0.35765	9	0.80755	19	0.6729	16		0.19	8	0.54675	24	0.3753	20	0.3752	18	0.18175	9	0.4698	22	0.2265	14	0.26985	7	0.27645	8
P184	UM	4.91781	0.25845	7	0.39325	12	0.35285	9	0.26175	7	0.40695	16	0.3303	11	0.3204	9	0.1936	5	0.93375	30	0.28635	11	0.2751	8	0.5796	16	0.72005	17	0.58365	13		0.8106	39	1.56595	75	0.61895	34	0.5379	26	0.62975	42	1.46775	73	1.8682	140	0.58355	26	0.24965	6
P185	SM	1.55342	0.1584	3	0.1514	2	0.32885	8	0.3519	10	0.17485	5	0.2595	8	0.1696	4	0.1351	3	0.35735	11	0.23035	9	0.1224	3	0.23985	5	0.2909	5	0.2592	5		1.2851	63	2.4615	119	1.08165	62	0.29255	13	0.2498	14	0.4213	19	0.2001	12	0.9395	47	0.3072	11
P187	UM	6.8274	0.2529	7	0.41765	13	1.42425	40	1.313	48	1.17455	52	1.3256	51	1.3586	44	0.8161	30	1.39735	46	1.7918	81	1.36155	43	1.6762	53	1.74935	44	1.40025	34		3.0268	151	3.10395	151	1.92135	112	2.64215	142	2.804	203	3.1276	159	2.23195	168	2.4435	136	0.57035	31
P188	UM	2.24384	1.3336	48	1.78825	74	0.25415	6	0.32005	9	0.1825	6	0.23545	7	0.2104	6	0.2141	6	0.2972	8	0.30315	12	1.2441	39	0.86085	26	0.538	12	0.3843	8		0.5815	27	0.75655	35	0.27845	14	0.48345	23	0.4871	32	0.66875	32	0.3686	25	0.47855	20	1.5041	105
P190	UM	4.23836	0.31975	9	0.92615	36	2.9232	85	0.39425	12	2.7399	125	2.47415	98	2.33505	76	0.55135	19	0.6534	21	0.4558	19	0.40585	12	0.4208	11	0.8087	19	0.34725	8		0.9338	45	1.04865	49	0.5283	29	0.7269	37	0.5694	38	0.70675	34	0.88215	64	0.67115	31	0.5477	30
P192	UM	10.8438	1.90665	70	1.69195	70	1.493	42	1.1103	40	1.1395	50	0.8995	34	1.2507	40	0.6848	25	1.67555	56	1.4095	63	1.2078	38	1.36875	43	0.97075	23	0.60425	14		2.04815	102	2.00845	97	1.19625	69	1.8942	101	2.00155	144	2.3832	121	2.1947	166	1.4974	80	1.2749	87
P193	UM	2.50685	0.3667	12	0.52475	19	0.25965	5	0.1869	5	0.2134	7	0.2798	9	0.28335	7	0.17105	5	0.3273	10	0.38755	14	0.30285	8	0.4322	13	0.59865	14	0.33185	7		1.0375	49	1.7092	81	0.4223	23	1.14135	52	1.51725	107	1.5361	107	0.537	41	0.6465	25	0.1955	2
P194	UM	3.53699	0.85695	34	0.09545	1	0.2371	5	0.11775	2	0.27105	9	0.4686	16	1.8458	55	0.67635	24	1.05095	35	1.5621	64	2.4525	76	1.0636	36	2.0075	53	2.6164	66		0.24625	9	0.1707	6	0.08915	3	0.2903	11	0.26495	15	0.12075	5	0.3551	25	0.2344	4	0.24665	6
P195	UM	2.83288	0.3149	10	0.3086	10	0.67965	18	0.2677	8	0.2075	6	0.2953	9	0.7562	22	0.4888	17	0.3553	11	0.45395	17	0.15825	4	0.4655	14	0.82085	20	1.13305	28		0.61485	28	1.2748	59	0.36935	20	1.2346	56	0.78215	53	0.67405	45	0.4115	30	0.52185	18	0.24185	6
P196	UM	4.26849	0.39275	13	0.56065	21	0.58555	15	0.21015	5	0.19695	6	0.23145	7	0.42885	12	0.2902	9	0.83965	28	0.5282	20	0.34125	9	0.72025	23	0.69995	16	0.79705	19		0.42025	18	0.49985	22	0.23175	11	0.5139	22	0.393	25	0.4698	30	0.523	40	0.3448	9	0.40695	18
P197	UM	6.83836	0.79985	31	1.13255	44	0.96965	26	0.6719	24	0.6374	25	0.7933	28	0.81555	23	0.31965	10	0.5126	16	0.791	31	0.6569	19	0.69375	22	1.0497	26	0.8413	20		1.8509	91	2.24155	106	0.83955	49	1.3269	61	1.7815	126	1.5452	107	0.8368	66	1.51125	68	0.31225	11
P198	UM	4.82466	1.0199	41	1.24005	49	0.65695	17	0.5478	19	0.59125	23	0.7722	27	1.0527	31	0.87195	32	0.98285	33	1.21985	49	1.56215	48	1.07195	36	1.1394	29	1.00915	24		2.20835	109	2.18965	104	1.20425	72	1.7749	82	2.2443	160	2.10355	147	1.1169	90	1.34055	59	0.5441	28
P203	SM	2.99452	0.23885	6	0.2077	6	0.23565	5	0.1577	3	0.16065	4	0.2056	6	0.1978	5	1.00845	37	0.1978	5	0.1941	6	0.18055	4	0.2748	8	0.55825	12	1.5382	38		0.3559	15	1.81505	86	0.1943	9	0.40065	16	0.38305	24	0.4215	27	0.24865	16	1.33955	59	0.24885	6
P204	UM	8.0411	0.16965	3	0.1712	5	0.13285	2	0.12535	2	0.1585	4	0.1373	3	0.13995	3	0.1763	5	0.1864	5	0.1689	5	0.16785	4	0.23105	6	0.33595	6	0.27795	6		0.3565	15	0.49515	21	0.18315	8	0.33535	13	0.3055	18	0.35915	22	0.25055	17	0.31255	8	0.24225	6
P205	SM	3.29041	1.01495	41	2.3538	95	0.9548	26	0.48365	16	0.68605	27	1.1348	41	0.623	18	0.26585	8	0.57905	18	0.90445	36	0.61925	18	0.80605	26	2.6918	73	0.4514	10		2.8885	143	2.94125	140	1.35445	81	2.18305	102	2.73455	196	2.14955	150	1.225	99	1.52175	68	0.23135	5
P208	UM	3.47671	0.39515	13	0.49475	18	0.2897	6	0.3271	10	0.23735	8	0.3307	11	0.2684	7	0.1583	4	0.3065	9	0.32735	12	0.3313	9	0.4108	13	0.70535	17	0.58115	14		0.91545	43	0.99075	46	0.4632	26	1.1535	53	0.8928	61	0.78715	53	0.98695	79	0.6307	24	0.31715	11
P213	UM	4.05753	0.25875	7	0.32925	11	0.2426	5	0.21045	5	0.2014	6	0.2258	7	0.21865	5	0.1516	4	0.23585	7	0.2782	10	0.20765	5	0.27925	8	0.6464	15	0.50495	12		0.52065	23	0.56505	25	0.2518	13	0.4359	18	0.61725	41	0.70685	47	0.3628	26	0.52115	18	0.23355	5
P217	UM	3.10959	0.1951	4	0.09995	2	0.0832	0	0.08355	0	0.1225	3	0.08955	2	0.13265	3	0.12575	3	0.2097	6	0.18275	6	0.1452	3	0.4268	13	0.2323	3	0.13395	2		0.25835	10	0.37075	15	0.251	13	0.2042	7	0.1182	4	0.2266	13	0.12545	6	0.31475	8	0.31135	11
P218	SM	4.67671	0.47215	17	0.8822	34	0.3267	7	0.29195	9	0.29915	10	0.3607	12	0.72965	21	0.324	11	0.32585	10	0.40615	15	0.3416	9	0.5494	17	0.3905	8	0.48105	11		1.17345	56	1.73265	82	0.4553	25	1.0652	48	1.99645	142	1.59995	111	0.54155	41	0.7838	31	0.24815	6
P219	UM	5.47671	0.1109	1	0.09775	1	0.15665	2	0.1022	1	0.09635	1	0.1128	2	0.166	4	0.2271	7	0.1374	3	0.2325	8	0.10505	2	0.19785	5	0.5766	13	0.3959	9		0.2777	11	0.2135	8	0.09205	3	0.19425	6	0.18835	10	0.16775	9	0.15315	8	0.2278	4	0.29755	10
P220	UM	2.73151	0.2325	6	0.35855	12	0.3028	7	0.1696	4	0.17905	5	0.17285	5	0.2036	5	0.14225	4	0.1606	4	0.19055	6	0.15	3	0.30105	9	0.26815	4	0.2473	5		0.57075	26	0.6194	27	0.1775	8	0.4804	20	0.4955	32	0.40495	26	0.26965	18	0.3733	11	0.2117	4
P222	SM	1.9863	0.18435	4	0.11945	2	0.15405	2	0.1125	2	0.1377	3	0.14435	4	0.11025	2	0.1337	3	0.1924	5	0.18425	6	0.1592	4	0.29585	9	2.6389	71	0.65995	16		0.2069	7	0.4523	19	0.1766	8	0.2819	11	0.19385	10	0.3906	25	0.15825	9	0.30505	8	0.23665	5
P223	UM	4.17808	0.58435	22	0.66835	25	0.6696	17	0.4385	15	0.43145	16	0.50335	17	0.3621	10	0.26325	8	0.5936	19	0.767	30	0.51895	15	0.64395	21	0.78285	19	0.54545	13		1.1968	57	1.06205	49	0.6539	38	0.773	34	1.2523	87	1.1406	78	0.63415	49	0.9004	37	0.29405	10
P229	SM	4.84384	0.4267	15	0.5153	19	0.34575	8	0.3438	11	0.36435	13	0.4378	15	0.4632	13	0.2774	9	0.5562	18	0.5868	23	0.36985	10	0.64605	21	0.70815	17	0.90995	22		1.00985	48	0.85385	39	0.46855	26	0.84505	38	0.9843	68	0.8791	60	0.4731	35	0.7241	28	0.2437	6
P230	UM	8.65479	2.11605	90	2.41065	97	2.47735	71	2.30995	89	1.5581	65	1.991	73	1.71255	51	1.60015	60	2.1269	72	1.28765	52	2.11835	65	2.3554	81	2.9031	78	3.0538	77		1.0037	48	2.4648	117	0.6481	37	0.96585	43	1.01555	70	1.5461	107	1.1171	90	1.76885	81	0.4968	24
P231	UM	6.76438	0.3614	12	0.20215	6	0.10515	1	0.1086	1	0.07945	1	0.10375	2	0.104	2	0.25905	8	0.243	7	0.1578	4	0.4429	13	0.38455	12	0.81995	20	0.4685	11		0.22285	8	0.3815	16	0.10175	3	0.32015	12	0.1803	9	0.174	9	0.15075	8	0.215	3	0.248	6
P232	UM	1.17808	0.5989	23	0.65065	24	1.48305	41	0.38735	13	0.3521	13	0.38775	13	0.5116	14	0.26245	8	0.42995	13	0.46305	17	0.44905	13	0.6422	21	0.59565	14	0.4472	10		1.1495	55	1.4348	67	0.55065	31	0.86755	39	1.2408	87	0.94215	64	0.5036	38	0.7718	31	0.29555	10
P238	SM	5.28219	1.74055	68	2.2372	97	1.5652	50	1.5488	57	1.4251	69	1.61665	66	1.3889	41	0.8937	36	1.52255	52	1.66195	80	1.55145	51	1.91925	66	1.56895	46	2.529	63		3.80715	180	3.25245	173	2.66015	155	3.0179	190	3.35045	240	3.28485	208	2.40805	199	2.55675	135	0.46185	24
P239	SM	5.59726	0.18835	5	0.12185	3	0.17415	4	0.0803	1	0.0987	1	0.16235	4	0.1893	4	0.73865	30	0.19545	5	0.2792	11	0.1092	2	0.2604	7	0.7106	19	0.3641	8		0.19135	6	0.2369	8	0.1214	4	0.2549	11	0.1803	9	0.2594	14	0.1411	7	0.2229	3	0.2283	5
P241	SM	6.64658	0.5022	18	1.216	51	0.6058	18	0.30545	10	0.37595	15	0.5438	20	0.36465	10	0.20105	7	0.36675	11	0.5422	24	0.4331	13	1.07105	36	0.3256	7	0.51605	11		1.7465	81	2.47885	130	0.8381	47	2.12355	132	2.727	194	2.47985	156	0.9359	75	1.2134	59	0.2503	7
P242	UM	3.66849	0.21945	6	0.6122	25	0.7661	24	0.63575	22	0.38735	16	0.44485	16	0.20015	5	0.17565	6	0.21385	6	0.32655	13	0.1522	3	0.29815	8	0.6385	17	0.72065	17		0.30805	11	0.78275	38	0.5023	27	0.58625	33	0.46315	29	0.48555	28	0.286	20	0.3297	9	0.26165	8
P243	UM	3.14521	0.4593	16	1.89585	81	2.1003	68	2.0261	76	1.69285	83	1.67525	69	1.2818	38	1.27695	53	0.9796	33	1.11215	52	1.29345	42	0.9747	32	1.1727	33	2.64865	66		0.4128	16	0.05465	0	1.292	74	0.5622	31	0.4438	28	0.96395	59	0.71335	56	0.3379	10	1.47635	109
P246	UM	7.44384	0.68365	25	0.3306	12	0.3014	8	0.9846	36	0.2076	7	0.2338	7	0.53835	15	0.6952	28	0.80275	27	0.74115	34	1.90035	62	1.0107	34	1.00375	28	1.8393	45		0.59375	25	1.04995	53	0.3389	17	0.5911	33	0.6444	43	0.58445	34	0.48645	37	0.61275	25	1.57535	118
P247	UM	8.11233	0.28585	9	0.2652	9	0.19055	4	0.17055	5	0.1318	3	0.1594	4	0.1253	2	0.1594	5	0.2617	7	0.2835	11	0.20575	5	0.2627	7	0.3177	7	0.28315	5		0.27855	10	0.255	9	0.2656	13	0.35895	18	0.45615	29	0.36405	20	0.28445	19	0.3668	12	0.2339	5
P249	UM	6.48493	0.21745	6	0.24265	8	0.1602	3	0.1245	3	0.1066	2	0.15535	4	0.238	6	0.16835	5	0.29955	9	0.3696	15	0.13185	3	0.3373	9	0.32765	7	0.34475	7		0.8798	39	0.56735	26	0.25955	12	0.4333	23	0.306	18	0.58185	34	0.52325	40	0.2875	7	0.28255	9
P251	UM	5.25753	0.12545	2	0.115	3	0.1119	2	0.08935	1	0.09805	1	0.1308	3	0.21585	5	0.1109	3	0.15955	4	0.16595	5	0.313	9	0.354	10	0.51575	13	0.3052	6		0.1615	4	0.0676	0	0.12715	4	0.25525	11	0.2009	10	0.24905	13	0.14405	8	0.2767	6	0.22935	5
P252	UM	1.98356	0.70475	26	0.22835	8	0.29135	8	0.16435	4	0.14525	4	0.2118	6	0.2711	7	0.35825	13	1.32245	45	0.34125	14	0.4107	12	0.4517	14	0.7867	21	1.0894	26		0.3528	14	0.658	31	0.26205	12	0.5433	30	1.53945	108	0.34405	19	0.274	19	0.32495	9	0.2501	7
P253	UM	2.67397	0.2341	7	0.182	6	0.2087	5	0.18605	5	0.1524	4	0.1857	5	0.1516	3	0.17585	6	0.2656	7	0.19345	7	0.2867	8	0.44945	14	0.39355	9	0.61965	14		0.3307	13	0.7004	34	0.1777	7	0.50505	28	0.4145	26	0.4509	26	0.19865	12	0.31875	9	0.22475	5
P254	UM	2.26575	1.95755	77	2.2032	95	2.4749	80	1.85665	69	1.90025	93	1.72975	71	1.93565	57	1.04235	43	1.81435	63	1.76425	85	2.159	71	2.30745	80	1.8329	54	1.1887	29		3.1981	150	2.6083	138	2.24915	131	2.3245	145	2.5298	180	2.4935	157	2.0242	167	2.396	126	0.56	33
P255	UM	3.43836	0.485	17	0.27425	10	0.1693	4	0.13915	3	0.132	3	0.16595	4	0.128	3	0.1707	5	0.23525	6	0.20445	7	0.2095	5	0.309	8	0.55625	14	0.29375	6		0.4902	20	0.5597	26	0.13	5	0.4965	27	0.3604	22	0.28625	15	0.16945	10	0.3557	11	0.28705	10
P257	SM	1.63836	0.2027	5	0.2448	8	0.11695	2	0.1175	2	0.13415	3	0.12945	3	0.1443	3	0.1199	3	0.2711	8	0.15695	5	0.1516	3	0.1787	4	0.1995	3	0.2337	4		0.1841	5	0.24745	9	0.10725	3	0.24595	11	0.22705	12	0.1884	9	0.15195	8	0.23925	4	0.192	2
P258	UM	4.7863	0.99705	38	0.83345	34	0.4545	13	0.34835	11	0.3036	12	0.35755	12	0.79635	23	0.7232	29	0.80625	27	1.116	53	2.0968	69	1.2952	44	2.1422	63	1.74255	43		1.2674	58	1.58805	82	1.02225	58	0.9581	57	1.1282	78	1.034	63	0.70735	55	0.8367	38	0.593	35
P260	SM	3.27123	1.04965	40	1.78525	77	0.992	31	0.8816	32	0.84275	39	1.03755	41	1.8422	55	0.4838	19	1.5641	54	2.1286	103	2.31425	76	1.88715	65	2.09915	62	0.9302	22		2.23275	104	2.55195	134	1.4467	83	2.1181	132	2.79145	199	2.6318	166	1.7711	145	1.9515	101	0.4637	25
P261	SM	4.64932	1.55015	60	0.33385	12	0.26705	7	0.196	5	0.20885	7	0.1914	5	0.16425	4	0.2135	7	0.6991	23	0.22065	8	0.2897	8	0.7136	23	0.54225	14	0.34075	7		0.4675	19	0.433	19	0.21845	10	0.71795	41	0.93925	64	1.4989	93	0.25815	17	0.3979	13	0.37705	17
P262	UM	1.78904	0.37355	12	0.40885	16	0.4536	13	0.14375	3	0.17545	5	0.2277	7	0.48205	13	0.5549	22	0.2386	6	0.3426	14	0.1584	4	0.6507	21	0.43805	11	0.7969	19		0.1962	6	0.5829	27	0.24785	12	0.41065	21	0.2121	11	0.19965	10	0.23655	15	0.2758	6	0.278	9
P265	SM	1.28493	0.82275	31	1.15825	49	0.7634	23	0.68325	24	0.685	31	0.7486	29	0.6885	20	0.37135	14	0.7846	26	0.89525	42	0.8395	27	1.0723	36	0.6508	17	0.6217	14		1.7945	83	1.6688	86	1.0252	58	1.5239	93	2.0607	146	1.56905	97	1.38975	113	1.3672	68	0.48845	27
P267	SM	2.58082	0.5693	20	1.08715	46	0.5295	16	0.3806	13	0.49155	21	0.6975	27	0.42725	12	0.48135	19	0.6438	21	0.7626	35	0.53165	16	0.74545	24	1.0445	29	0.69985	16		1.7753	82	0.05945	0	1.31265	75	1.7924	111	2.204	156	2.05175	128	1.1023	89	1.3543	67	0.2885	10
P270	SM	3.64932	0.24975	7	0.28825	10	0.2988	8	0.41955	14	0.31075	12	0.23355	7	0.22185	5	0.14435	4	0.45085	14	0.29935	12	0.68965	21	0.22385	5	0.344	8	0.4397	9		0.40485	16	0.44695	20	0.30555	15	0.4126	22	0.546	35	0.52515	31	0.81985	65	0.3669	12	0.2408	6
aNon-normalized data, can not be directly compared
bnormalized data (ELISA units) calculated as percentage of positive control: EU= ((ODsample - ODbackground)/ODpositive control-ODbackground))*100%

## Sheet: Figure 3-5 wk2
Figure 3-5 week 2 samples			Group A ICAM-1 binders																													Group B ICAM-1 binders
			PF11_0521		JF712902		JF712903		JF712900		JN037695		PFD1235w		KJ866957		HB3VAR03		DD2VAR32		KM364031		KJ866958		AFJ66668		KM364033		KF984156			PFL0020w		DD2VAR21		DD2VAR01a		HB3VAR21		ERS009963		ERS010653		HB3VAR34		IT4var13		IT4var16
Donor ID	Category	Age (years)	ODa	EU (%)b	ODa	EU (%)b	ODa	EU (%)b	ODa	EU (%)b	ODa	EU (%)b	ODa	EU (%)b	ODa	EU (%)b	ODa	EU (%)b	ODa	EU (%)b	ODa	EU (%)b	ODa	EU (%)b	ODa	EU (%)b	ODa	EU (%)b	ODa	EU (%)b		ODa	EU (%)b	ODa	EU (%)b	ODa	EU (%)b	ODa	EU (%)b	ODa	EU (%)b	ODa	EU (%)b	ODa	EU (%)b	ODa	EU (%)b	ODa	EU (%)b
P25	SM	4.5	0.7114	22	2.36585	62	0.3277	8	0.3056	8	0.8922	28	1.47625	36	0.6598	22	0.2394	7	0.21225	5	0.345	11	0.35095	10	0.4834	12	0.7011	17	0.2431	5		0.7564	37	1.6453	59	0.7652	30	0.83345	37	1.2867	65	0.74935	41	0.59825	30	0.47705	19	0.96625	32
P27	UM	7.11	0.31065	9	0.26865	5	0.19185	4	0.3964	12	0.28415	7	0.4841	11	0.3332	10	0.3139	10	0.38995	11	0.33005	10	0.24915	7	0.46645	11	1.14965	29	0.5611	17		0.6264	30	1.724	62	0.30835	11	0.4292	17	0.4256	20	0.3737	19	0.3068	13	0.4265	17	0.4655	14
P28	UM	10.65	2.283	76	2.44875	65	1.9256	55	1.9721	71	2.4935	82	2.8668	71	2.03605	70	2.0237	79	2.3657	77	2.10615	73	1.767	58	2.01865	55	2.37275	62	1.7368	60		2.94235	153	2.2284	81	2.4248	101	1.11555	50	2.4687	126	1.7576	101	2.2238	122	1.00215	43	2.3293	81
P29	SM	4.23	0.6143	19	0.2333	5	0.2233	5	0.1956	4	0.3677	10	0.6086	14	0.708	23	0.13685	3	0.18535	4	0.24105	7	0.31975	9	0.95755	25	0.2916	6	0.2417	5		0.57205	28	0.7393	24	0.58745	23	0.6907	30	0.3193	14	0.5631	30	0.31415	14	0.26245	9	0.90955	30
P31	UM	2.89	2.2092	73	1.22645	31	0.29235	7	0.345	10	0.39505	11	2.1765	54	1.0186	34	0.14305	3	0.23195	6	0.65065	21	0.283	8	1.2107	32	0.35065	8	0.23815	5		2.9654	155	2.7958	103	1.951	81	3.40435	160	0.88895	44	2.1916	126	0.20815	8	0.93575	40	2.95165	103
P32	UM	6.42	1.256	41	0.7558	19	0.46645	12	0.46135	14	0.31645	8	0.68705	16	0.58735	19	1.1376	44	0.33355	9	0.51945	17	0.2463	7	0.6996	18	1.4761	38	0.36005	9		0.9241	46	0.81485	27	0.5216	20	0.8231	36	0.30355	13	0.5167	28	0.25175	10	0.28705	10	2.09085	72
P33	UM	9.14	1.6368	54	3.26975	87	1.3524	38	1.4811	52	2.9554	98	3.33085	83	2.40805	84	0.4288	15	0.8979	28	2.89495	101	3.2441	107	2.81195	77	1.03325	26	1.5985	55		0.7892	39	1.7535	63	1.9627	81	1.3445	61	1.5326	77	1.92595	111	1.7893	97	0.63355	26	1.13445	38
P34	UM	4.31	2.2441	75	1.71605	45	1.25395	35	1.07885	37	1.1443	36	2.4236	60	1.6089	55	0.72925	27	0.99065	31	1.5918	55	1.20625	39	1.6962	46	1.3899	36	0.8441	27		2.44815	127	2.9784	110	2.49225	104	2.5181	118	3.32235	171	2.37625	137	1.7155	93	2.0037	88	2.96815	104
P35	UM	11.32	1.44705	48	1.06905	27	1.6918	48	1.30355	46	0.9886	31	1.668	41	2.59095	90	1.2302	47	1.2256	39	2.2519	78	1.2421	40	2.2032	60	1.79005	47	1.4551	50		1.3844	71	2.01465	73	1.4691	60	0.96825	43	1.68295	85	2.4486	141	1.39785	75	1.21145	52	1.8118	62
P36	UM	8.05	2.19765	73	0.49065	11	0.52	13	0.36725	11	0.26535	7	0.47695	11	2.3179	80	2.1443	84	2.1284	69	2.4393	85	2.0801	68	2.30175	63	2.4233	64	2.01295	70		0.71325	35	1.60025	57	0.39645	15	0.6232	27	1.04845	52	0.587	32	0.4971	24	0.5419	22	0.42555	13
P37	UM	4.75	0.46515	14	0.24735	5	0.4094	10	0.26745	7	0.14575	3	0.43395	9	0.62495	20	0.2632	8	0.70375	21	0.3573	11	0.1855	5	0.89275	23	0.35995	8	0.32915	8		1.15065	58	1.45115	51	0.37645	14	1.0758	48	0.5496	26	0.4443	23	0.42685	20	0.2845	10	0.81165	27
P40	UM	3.94	0.63815	20	0.23675	5	0.27995	6	0.20215	4	0.245	6	0.54765	12	0.541	17	0.16495	4	0.92825	29	0.31285	9	0.2757	8	1.5531	42	2.15335	57	0.4478	12		0.6422	31	1.6671	60	0.5797	22	0.7672	34	0.28565	12	0.6012	33	0.2924	13	0.6604	27	0.88395	29
P41	UM	2.68	0.6275	20	0.2169	4	0.28585	6	0.25265	6	0.15985	3	0.76195	18	1.21205	41	0.46665	17	0.20045	5	0.8387	28	0.18785	5	0.7452	19	1.13725	29	0.54225	16		0.40255	19	1.1877	41	0.3862	14	0.7319	32	0.25605	11	1.10565	62	0.2576	11	0.5332	21	1.4301	49
P44	UM	3.37	1.0247	33	0.6561	16	0.5546	14	0.56855	18	0.4703	14	1.2559	30	1.07595	36	0.4877	17	0.2606	7	0.6751	22	0.47275	14	1.3621	36	0.62005	15	0.51195	15		1.3093	67	1.5401	55	0.9838	40	1.56385	72	0.49805	23	0.9667	54	0.71495	36	0.60365	25	1.955	68
P45	UM	4.83	0.4076	12	0.17735	3	0.2663	6	0.19025	4	0.2515	6	0.38845	8	1.05125	35	0.5506	20	0.38765	11	0.49345	16	0.57125	18	0.7541	19	0.37425	8	0.57065	17		1.2169	62	0.79855	27	0.51395	20	0.39985	16	0.5109	24	0.73855	41	0.42095	20	0.24315	8	3.0718	107
P46	SM	1.74	0.7086	22	0.39875	9	0.49795	13	0.31005	9	0.28205	7	0.76855	18	0.5803	19	0.276	9	0.37975	11	1.3359	46	0.577	18	0.95375	25	1.2085	31	0.33265	8		0.6062	29	1.50405	54	0.62355	24	0.83575	37	1.5194	77	1.25635	71	0.5996	30	0.44305	17	0.6709	22
P47	UM	6.99	1.79765	59	0.4858	11	1.3852	39	0.4981	16	1.29425	42	1.73795	43	1.07365	36	1.2605	48	1.41845	45	0.56725	18	1.5122	49	1.706	46	2.30385	61	1.36035	46		1.87775	97	1.60195	57	0.6537	26	0.783	34	1.4342	72	0.61775	34	2.00035	109	0.4369	17	1.04905	35
P48	UM	6.99	2.00595	67	2.419	64	1.10285	30	2.48	90	1.482	48	2.36235	58	0.68485	22	0.43855	15	1.5005	48	1.2494	43	2.9997	99	2.53425	69	2.383	63	1.9394	68		0.98835	50	1.89835	69	0.91045	36	1.09345	49	1.68975	86	0.79	44	0.77605	40	0.6093	25	1.259	43
P49	UM	2.29	0.80295	26	0.59875	14	0.819	22	0.52095	16	0.81185	25	1.3415	32	1.62095	56	0.64645	24	0.29445	8	0.78325	26	0.4006	12	1.02165	27	0.79085	20	0.63175	19		1.2219	62	2.01075	73	1.2549	51	1.50315	69	0.88785	44	0.7402	41	0.9081	47	0.58595	24	2.66725	93
P50	UM	7.93	2.5234	84	3.28305	87	3.13105	90	3.1938	116	2.3403	77	2.7247	68	2.2811	79	2.4005	94	2.212	72	1.26805	43	1.9199	63	2.6635	73	2.8493	75	2.52585	89		1.83525	95	1.60645	57	2.07685	86	0.7795	34	0.56125	27	1.2131	69	0.95095	50	0.5399	22	2.459	86
P51	UM	5.07	1.59855	53	1.08135	27	0.5598	14	0.6563	21	0.6782	21	1.49535	36	1.56345	54	0.19925	6	0.2809	7	1.48145	51	1.1706	38	1.1494	31	0.6056	15	0.39785	10		2.0594	106	2.03945	74	1.69695	70	2.1891	102	1.6238	82	2.08335	120	0.7291	37	0.8218	34	2.3231	81
P52	UM	5.44	2.36155	79	1.0789	27	0.8363	23	0.78195	26	0.72225	22	1.40365	34	1.0982	37	0.48645	17	0.66945	20	1.1152	38	0.5766	18	1.41745	38	1.18455	30	0.69725	22		1.78175	92	1.86025	67	1.38255	57	1.64105	76	1.11585	56	1.80915	104	1.1932	63	1.0693	46	1.6797	58
P53	SM	3.16	1.41195	40	0.42745	13	0.30425	10	0.27485	7	0.2113	5	1.0927	29	0.44845	13	0.25385	8	0.54895	16	0.59875	20	0.57405	19	0.54245	14	0.58115	13	0.4549	15		1.1631	58	2.81165	110	1.27045	54	1.7126	76	3.19515	156	2.34755	128	0.47805	22	0.5542	25	1.3062	48
P54	SM	2.52	1.21195	34	0.59285	18	0.41575	14	0.3513	10	0.4651	14	1.0944	29	0.53345	16	0.19065	5	0.2339	5	0.62325	21	0.3303	10	0.69405	19	0.4735	10	0.29585	9		1.18475	59	2.15315	82	1.20575	51	1.47885	66	1.99435	96	1.07645	57	0.6012	28	0.52635	24	1.37065	50
P57	SM	7.68	0.81545	23	0.51245	15	0.41	14	0.4707	15	0.4487	14	1.17665	31	0.39885	11	0.1749	5	0.2276	5	0.44725	14	0.60055	20	2.096	60	2.1711	55	0.3272	10		0.9186	45	1.66885	61	0.54875	22	0.9638	42	1.0595	50	0.79255	41	0.47325	22	0.3493	15	1.20295	44
P58	UM	5.26	2.47885	72	2.1919	71	2.70875	103	1.93875	73	1.84775	64	2.7644	75	2.36245	79	1.89535	79	2.3942	79	1.9812	72	1.5358	53	2.8056	80	2.861	73	2.5189	102		2.1784	111	2.29695	88	2.0749	90	1.7369	78	1.21345	57	1.95045	105	2.339	119	1.57085	76	2.76055	103
P59	SM	2.21	0.2235	5	0.19725	5	0.236	7	0.1982	4	0.12455	2	0.2922	7	0.25415	6	0.16285	4	0.223	5	0.20965	5	0.1638	4	0.30925	7	0.21585	3	0.21795	5		0.19835	7	0.4453	9	0.4749	19	0.37925	15	0.18825	7	0.2439	10	0.20955	8	0.1691	6	0.37775	12
P60	SM	7.38	0.4918	13	0.1905	5	0.2388	7	0.1752	3	0.10495	2	0.4099	10	0.57635	17	0.2464	8	0.32255	8	0.76545	26	0.35385	11	1.0433	29	0.3042	5	0.50155	17		0.382	17	0.5359	13	0.33935	13	1.9104	86	0.1865	7	0.3267	15	0.26845	11	0.1552	5	0.7505	26
P62	SM	2.18	1.05235	30	0.79965	25	0.55315	19	0.48825	15	0.5612	18	1.1871	32	0.8375	27	0.4552	17	0.4352	12	0.54155	18	0.5844	19	0.7593	21	0.64805	15	0.5043	17		0.83215	41	1.1345	39	0.713	29	1.5766	70	1.50725	72	1.1769	62	0.616	29	0.58035	26	1.13995	41
P63	SM	3.14	1.9408	56	1.8017	58	1.1916	44	1.2019	44	1.0715	36	2.05275	56	1.39955	46	0.42265	15	0.36355	10	1.2963	46	1.1097	38	1.41975	40	1.26145	31	0.9249	35		2.1717	110	2.78205	109	2.1689	95	2.38255	107	2.4724	120	1.8404	99	1.69115	85	1.66665	81	2.45775	92
P64	UM	4.22	1.21705	34	0.6796	21	0.55705	19	0.5841	19	0.35995	11	1.48095	40	1.4174	47	0.5354	20	0.37545	10	0.7295	25	0.3988	12	1.0662	30	0.68255	16	0.52115	18		1.30875	65	2.2522	86	1.1945	51	1.4175	63	1.97495	95	1.6168	87	0.79385	38	0.8655	41	1.392	51
P65	UM	3.32	1.8978	54	0.42575	13	0.20075	5	0.25	6	0.24545	7	0.4301	11	2.872	97	2.5167	105	0.9467	29	2.96185	110	2.579	91	2.3199	66	3.35695	87	2.52785	102		1.1781	59	1.51085	55	0.90175	38	0.3447	13	0.45895	20	0.38245	18	1.13515	56	0.42655	19	0.68155	24
P66	SM	1.04	2.32545	67	2.4059	79	1.763	66	1.7759	67	1.69085	59	2.63445	72	1.7036	57	0.71995	28	1.03515	32	1.70485	62	1.38055	48	2.1325	61	1.8364	46	1.1081	43		2.8154	144	2.98695	117	2.4134	105	2.69165	122	2.68505	130	2.1906	119	2.264	115	2.04615	100	3.0072	113
P67	SM	3.16	0.59525	16	0.35415	10	0.864	31	0.40945	12	0.33355	10	0.7854	20	1.01975	33	1.69555	70	0.7034	21	0.75425	26	0.60015	20	0.77165	21	0.8301	19	1.73725	69		0.39305	18	0.84335	26	1.02505	43	1.5961	71	0.35165	15	0.53015	26	0.45635	21	0.392	17	2.55605	95
P68	UM	1.52	1.47335	42	0.1085	2	0.19895	5	0.18165	3	0.1092	2	0.46515	12	0.4084	12	0.1632	4	0.26545	6	0.19465	5	0.0985	2	0.45145	12	0.23405	4	0.25105	7		0.2859	12	0.453	10	0.1865	6	0.4051	16	0.1865	7	0.241	10	0.38545	17	0.1449	4	0.5012	17
P69	SM	6.54	1.58055	45	0.772	24	0.3335	11	0.36435	11	0.37025	11	1.18355	31	0.52035	16	0.1589	4	0.2664	6	0.4174	13	0.17	4	0.52235	14	0.34365	7	0.227	6		1.75375	89	1.86755	70	1.3652	59	2.8975	131	0.3704	16	1.09985	58	0.252	10	0.53925	24	1.48375	54
P70	SM	5.57	3.1758	92	3.3561	110	3.07405	117	3.2133	124	3.16225	112	3.3011	90	3.07345	104	2.97645	125	3.0771	102	2.98225	110	3.02175	107	3.0898	89	3.26565	84	2.8614	116		1.0155	50	1.46165	53	1.133	48	1.18315	52	1.27085	60	0.8421	44	1.46415	73	0.8064	38	0.6747	24
P71	SM	2.74	0.539	14	0.299	8	0.2513	7	0.37885	11	0.25215	7	0.66165	17	0.4071	12	0.2895	10	0.3328	9	0.31445	9	0.2632	8	0.6081	16	0.3043	5	0.4504	15		0.48105	22	1.2512	44	0.4729	19	0.60105	25	1.73145	83	1.0015	53	0.37155	16	0.3643	15	1.17285	43
P74	SM	7.83	0.4887	13	1.0453	33	0.8594	31	1.00295	36	0.87385	29	1.0544	28	1.16095	38	0.4477	16	0.22395	5	0.35215	11	1.74295	61	1.955	56	1.01795	24	0.331	10		0.6293	30	1.1398	39	1.50265	65	0.539	22	0.52225	23	0.5923	30	0.92705	45	0.30725	13	1.0364	37
P75	SM	8.3	2.8322	82	2.5269	83	1.9573	74	2.53525	97	2.15335	75	2.52485	69	2.93765	99	2.07575	86	2.4568	81	2.9425	109	2.40495	85	2.5183	72	2.35405	60	2.38905	97		1.82085	92	2.06035	78	1.7462	76	1.40705	62	1.439	69	1.39205	74	1.8945	96	1.25765	60	0.8038	29
P76	SM	4.4	2.0677	59	1.63365	53	1.2048	45	1.04715	38	1.27205	44	2.3637	64	1.19985	39	0.36755	13	0.759	23	1.23815	44	0.8055	27	1.2754	36	1.4976	37	0.64935	23		2.32775	119	2.97325	117	2.1956	96	2.5584	116	2.3982	116	1.99095	108	1.35605	68	1.66975	81	2.3915	89
P80	SM	5.32	2.5005	72	2.13245	69	1.0874	40	2.87955	110	0.7106	23	1.5565	42	1.139	37	0.7219	28	0.9092	28	0.92245	32	0.7459	25	1.22535	34	2.59385	66	0.8735	33		0.6748	32	1.04875	35	1.24645	53	0.8387	36	0.44465	19	0.8507	44	0.52905	25	0.4087	18	1.68945	62
P82	UM	4.15	1.54095	44	1.03795	33	1.25795	47	1.3596	50	1.18285	40	1.5506	42	1.2036	39	1.0558	42	1.37115	44	1.1584	41	0.6836	23	1.51875	43	1.4499	36	1.3498	53		0.62655	30	1.0827	36	0.4567	18	0.7347	31	0.5664	25	0.72985	37	0.552	26	0.45575	20	1.02595	37
P83	UM	9.21	1.73805	49	1.1715	37	1.0993	35	0.93085	31	1.36545	47	1.9399	54	1.3817	43	0.64725	25	1.60765	47	1.20205	47	0.43525	14	1.2139	39	2.07985	55	1.26425	47		1.70425	88	2.26905	79	2.97385	133	2.3843	104	1.719	89	1.3403	79	2.1958	118	1.5374	70	1.9285	72
P84	SM	2.04	1.01685	28	0.79745	25	0.7933	25	0.6489	20	0.56865	18	2.0484	57	1.8295	57	0.63875	25	0.32475	8	0.9244	35	1.1817	41	1.6938	56	0.7097	18	1.0126	37		1.1117	56	2.0038	69	0.92805	40	1.1385	48	1.64545	85	1.27625	75	0.7787	40	0.95925	43	1.99665	75
P85	SM	1.99	1.1101	31	0.63615	20	0.4268	12	0.4467	13	0.41525	13	1.09555	29	0.7434	22	0.3534	12	0.8116	23	0.88915	34	0.70695	24	1.0144	32	0.78715	20	0.7376	26		1.0305	52	1.9536	67	0.92325	39	1.14515	49	1.4612	75	0.71965	41	0.65885	33	0.74365	32	0.9944	36
P86	SM	2.13	1.17075	33	0.8569	27	0.69185	21	0.82105	27	0.3756	11	1.409	38	1.54245	48	0.9546	39	0.7661	21	1.1275	44	1.1799	41	1.4286	46	0.8261	21	0.82085	30		1.06055	54	1.78965	60	1.27985	56	1.6359	70	1.2619	65	1.2881	76	1.67645	90	0.62855	27	3.2927	125
P87	SM	2.98	2.0584	59	0.2654	7	1.79435	59	1.5549	53	0.75625	25	1.00745	27	1.00455	30	1.128	47	1.49	43	1.14885	45	0.6373	21	1.8068	59	3.67965	99	1.62285	61		0.61715	30	1.3282	42	0.59365	24	1.18325	50	0.48755	23	0.5129	28	0.7208	36	0.64115	27	0.9172	33
P88	SM	5.45	1.0257	28	0.5703	17	0.44205	13	0.4283	12	0.2826	8	0.97325	26	0.8556	26	0.5628	21	0.33765	8	0.7531	28	0.31905	10	1.22865	40	1.4616	38	0.46025	15		1.1065	56	1.5596	51	0.90985	39	1.34175	57	0.6382	31	0.90065	52	0.54285	27	0.57805	24	2.4195	91
P89	SM	5.33	1.10195	31	0.38405	11	0.37855	11	0.34695	9	0.2562	7	0.713	18	2.9659	94	2.14275	93	1.16045	33	2.8509	116	2.6122	94	2.9047	97	1.9717	52	2.49605	96		0.70815	35	1.44405	47	0.55475	22	0.637	26	1.51855	78	0.53625	30	0.3989	19	0.5043	21	1.1331	41
P101	SM	2.3863	0.1025	1	0.27205	5	0.2769	9	0.1807	4	0.1463	3	0.249	9	0.38735	8	0.2223	5	0.2325	4	0.7743	24	0.0916	2	0.2806	6	0.85945	33	0.5758	16		0.19015	7	0.3794	16	0.20895	9	0.3106	15	0.31745	16	0.24255	15	0.20565	11	0.11555	3	0.2547	9
P103	SM	6.04932	0.71425	17	0.6665	21	0.5658	20	0.66015	22	0.3801	11	0.79485	33	2.6958	71	3.91155	108	1.5578	38	0.18005	4	0.5058	18	0.83515	21	0.4687	17	1.97705	61		1.15995	57	1.86375	93	1.0806	66	1.37815	80	1.8683	108	0.98025	72	1.08135	77	0.1995	8	0.7196	29
P106	SM	5.18082	0.31165	7	0.5834	17	0.37095	12	0.47115	15	0.44365	14	0.5828	24	0.84715	21	0.31425	7	1.1471	28	0.29825	8	0.6542	24	0.46835	11	0.7227	28	1.85915	58		0.50985	24	0.97015	47	3.21245	204	0.68465	38	0.79	44	0.7257	52	0.65585	45	0.35845	17	1.60575	68
P107	UM	1.59726	0.23245	4	0.51475	15	0.3912	13	0.5481	18	0.52755	17	0.79525	34	0.38375	8	0.14275	2	0.24505	5	0.2001	5	0.49845	18	0.45465	10	0.37195	13	0.1936	4		1.45795	72	1.60665	80	0.5659	32	0.8464	48	1.80105	104	0.8097	58	0.56565	38	0.20125	8	2.67795	115
P108	SM	5.43288	0.1969	4	0.2108	3	0.24275	7	0.1683	3	0.2724	7	0.3472	13	1.04005	26	0.36355	9	1.61375	39	0.38655	11	0.58875	21	0.7543	18	1.2683	51	1.597	49		0.13995	5	0.29745	12	0.2451	12	0.33755	17	0.2866	14	0.3844	26	0.2459	14	0.1062	2	1.35895	57
P111	SM	5.63562	0.1419	2	0.20655	3	0.23925	7	0.12695	2	0.1167	2	0.1771	6	1.6701	43	0.1416	2	0.4433	10	0.1452	3	0.1339	3	0.25665	5	0.3216	10	1.6844	52		0.26725	11	0.4534	20	0.27885	14	0.4553	24	0.3887	20	0.3933	26	0.22495	12	0.11475	3	0.4958	19
P113	SM	5.07671	3.45425	87	2.53495	94	2.42225	93	2.5839	95	2.8394	100	2.4733	109	3.27255	86	3.15855	87	2.08225	51	2.853	93	2.41895	93	2.4463	64	2.6082	108	2.50825	79		0.43345	20	1.56145	78	1.3659	84	0.78175	44	1.248	71	0.72945	52	0.3868	25	0.19965	8	0.8398	35
P123	SM	4.94521	0.15725	3	0.36015	9	0.13645	3	0.44475	14	0.64795	21	0.6922	29	0.27885	5	0.18175	3	0.316	7	0.2369	6	0.509	18	0.20215	4	0.57675	21	2.0859	65		2.0051	100	0.3213	13	1.7274	108	2.89005	172	1.47335	84	0.2023	11	0.29085	17	0.1404	4	0.2456	8
P126	UM	11.2164	3.2005	81	1.0823	37	1.7756	68	1.31955	47	2.53535	89	2.2967	101	2.8908	76	3.0401	84	3.8816	97	1.14375	36	2.4587	95	2.6341	69	2.4902	103	2.66745	84		2.21585	111	3.2089	163	2.74195	174	2.3181	138	3.0287	177	1.9466	146	2.62905	194	1.84275	107	3.07535	133
P128	UM	2.21644	0.2826	6	2.73425	102	2.1973	85	2.7669	102	2.9186	103	2.60895	115	1.6532	43	0.6333	16	0.3879	8	0.21285	5	0.20755	6	0.35175	8	0.33815	11	0.2562	6		0.6509	31	1.16845	57	0.4966	28	0.65645	37	1.11335	63	0.7564	54	0.3861	24	0.2537	11	0.6651	27
P129	SM	4.22466	0.1432	2	0.2913	6	0.17835	5	0.1946	4	0.27855	8	0.2463	9	0.95185	24	0.19675	4	0.38735	8	0.1593	4	0.1811	5	1.10455	28	0.20535	5	0.1548	3		0.19155	7	2.8485	144	0.1343	4	0.1928	8	0.23785	11	0.15855	8	0.30365	18	1.4405	83	0.21275	7
P131	UM	6.79452	1.7806	44	0.57005	17	0.37935	13	0.7207	24	0.38445	12	0.609	25	1.6108	41	1.371	37	2.57025	64	1.2362	39	0.3366	11	1.55555	40	1.36315	55	1.2962	40		0.2276	9	1.07075	52	0.9414	57	1.04315	60	0.3561	18	0.28515	18	0.4368	28	0.52605	27	0.33365	12
P137	UM	1.63014	0.2316	4			0.20735	6	0.2366	6	0.2926	8	0.3674	14	0.63995	15	0.21425	4	0.2608	5	0.21445	6	0.2513	8	0.29875	6	0.28555	9	0.16295	3		0.80265	39	2.5712	130	0.58485	34	0.7108	40	1.25225	71	0.8225	59	0.71595	49	0.2922	13	0.64515	26
P142	UM	2.74521	1.1123	27	0.67975	21	0.50805	18	0.54715	18	0.56945	18	0.70785	30	0.7154	17	0.26205	6	0.7525	18	0.48545	15	0.5536	20	0.59955	14	0.48085	17	0.47755	13		1.27105	63	2.3805	120	1.02855	63	1.37045	80	2.09115	121	1.9	143	0.7937	55	0.6003	32	1.241	52
P147	SM	11.5534	0.7875	19	0.90345	30	0.86965	32	0.8717	30	0.8607	29	0.95465	41	1.01	25	0.768	20	1.20735	29	0.8413	26	0.81905	30	0.92755	23	0.8579	33	0.56305	16		1.6996	84	2.66265	134	1.673	104	1.6806	99	2.572	150	1.76975	132	1.2512	90	0.79045	43	1.9442	83
P154	UM	4.18082	0.3174	9	0.5195	14	0.21115	7	0.2314	6	0.28095	8	0.34235	12	0.61275	22	0.29425	9	0.37145	8	0.41465	15	0.5833	20	0.33905	9	0.38865	13	0.37125	13		1.00485	53	1.9153	92	0.64115	37	1.13275	60	2.2374	140	1.07055	86	0.5709	47	0.21305	10	2.22555	103
P156	UM	3.38356	2.18435	74	1.7182	61	1.78705	76	1.6345	62	2.308	82	2.10135	88	2.16075	87	2.6147	102	2.2824	58	1.7771	72	2.58375	95	1.8173	59	1.4327	59	1.7123	67		0.58415	29	1.10765	48	0.8189	48	0.8054	42	0.55065	32	0.4564	34	0.62555	52	0.33015	17	1.3673	62
P157	UM	4.00548	0.82805	27	1.00205	33	0.65415	26	0.65265	23	0.75595	26	0.89095	36	1.1003	42	1.0289	39	2.42435	62	2.32915	95	0.57385	19	0.9416	29	0.6838	26	0.60375	22		1.5527	84	2.534	125	1.296	79	1.82205	99	2.6171	164	1.52625	125	1.06915	92	0.6852	39	2.3633	110
P158	UM	6.0411	2.10955	71	0.6914	21	0.36515	14	0.55615	19	1.8575	66	1.09655	45	2.18145	88	1.5355	59	2.66145	68	1.9952	81	1.69125	61	1.9802	64	2.3708	100	1.96565	77		0.40475	19	0.9244	39	1.0269	61	0.31585	14	0.8237	49	0.4835	36	0.985	84	0.3445	18	0.6715	29
P161	SM	4.22192	0.50415	15	0.40175	10	0.46815	18	0.3666	12	0.21205	6	0.2646	9	0.7826	29	1.54455	59	0.88485	22	0.4973	19	0.47835	16	0.76235	23	0.505	19	0.5462	20		0.4385	21	1.8094	86	1.0307	62	0.5566	28	0.53005	30	1.49125	122	1.0432	89	0.37695	20	0.5535	24
P163	UM	2.92329	0.34485	10	0.62875	18	0.33085	12	0.2918	9	0.366	11	0.39345	14	0.6715	24	0.3778	13	1.229	31	0.66545	26	0.58755	20	0.5999	18	0.24725	7	0.18315	5		1.1048	59	1.8569	89	1.02295	61	1.45885	78	2.04875	128	2.45645	205	0.7304	61	0.381	20	1.81325	84
P165	UM	1.74247	0.44535	13	0.4678	12	0.61825	25	0.2533	7	0.20725	6	0.4098	15	1.1059	43	0.6337	23	0.3321	7	0.428	16	0.1867	5	0.67415	20	0.43195	15	1.3491	52		0.4141	20	0.9462	40	0.47345	26	0.93435	49	0.84805	51	0.55785	43	0.44255	35	0.23675	11	0.67665	30
P171	UM	12.3151	2.65015	90	2.6411	97	2.6801	116	3.21595	124	2.4235	87	1.60735	67	1.90465	76	2.77155	108	2.50015	64	2.4047	98	1.9034	69	2.0072	65	1.80945	75	1.59625	62		2.8069	154	2.26375	110	1.32425	80	1.86635	101	1.62675	101	0.4322	32	1.473	128	1.7684	108	1.75195	81
P177	UM	2.07397	0.49035	15	0.6951	21	0.87045	36	0.6589	23	0.6392	21	0.82625	33	0.98025	37	1.96025	76	1.00855	25	0.4219	15	0.51425	17	1.38695	44	1.1844	48	0.4248	15		0.9294	49	2.2711	111	1.12485	68	1.0744	57	1.44105	89	1.33165	109	0.8818	75	0.65205	37	1.04865	47
P178	UM	8.9863	0.2905	8	0.42455	10	0.3763	14	0.3371	11	0.657	22	0.5267	20	0.4712	16	0.2884	9	0.4536	10	0.42805	16	0.38565	12	0.4085	11	0.3233	11	0.3644	12		0.5394	27	0.87415	36	0.45285	25	1.9443	106	1.01245	61	0.70145	55	0.59475	49	0.4688	26	1.24565	57
P182	UM	4.08493	0.34435	10	0.42095	10	0.3346	12	0.2122	6	0.2016	5	0.3328	12	0.4564	15	0.29905	10	0.69445	17	0.2633	9	0.23095	6	0.4031	11	0.42955	15	0.244	7		0.38215	18	1.0392	45	0.8455	50	0.7327	38	0.89285	54	0.62515	48	0.51135	41	0.266	13	0.50165	21
P184	UM	4.91781	0.6919	22	0.59105	17	0.3115	11	0.3139	10	0.76495	26	0.55815	21	2.09555	84	0.58745	21	0.80835	20	0.2425	8	1.16515	41	0.76865	23	0.5276	20	0.73105	27		0.70195	36	1.396	64	0.89365	53	0.89555	47	1.0695	65	1.25025	102	2.04455	180	0.3557	19	0.50345	21
P185	SM	1.55342	0.2872	8	0.3231	6	0.1879	6	0.3018	9	0.1577	4	0.2324	7	0.29645	9	0.14105	3	0.26085	5	0.15165	4	0.1358	3	0.3603	10	0.17965	4	0.21715	6		0.7512	39	1.6534	78	1.3563	82	0.31575	14	0.3458	19	0.3637	26	0.3044	23	0.5407	30	0.3213	13
P187	UM	6.8274	2.6249	89	2.4326	89	1.46755	62	1.8601	71	2.1295	76	2.139	90	2.07425	83	0.7203	26	2.508	64	1.9318	78	1.53705	55	2.26665	74	1.71375	71	1.3935	54		3.3378	184	3.55165	179	2.85585	178	3.0961	170	3.3447	211	3.1382	263	3.13255	278	2.15535	132	3.11165	145
P188	UM	2.24384	3.0717	105	0.5826	17	0.2873	10	0.29345	9	0.27905	8	0.3505	12	0.3313	10	0.1751	5	0.37645	8	0.28125	10	0.8206	29	0.6299	19	0.33495	11	0.24505	7		0.4969	24	0.74705	29	0.41375	22	0.57345	29	0.68885	41	0.4677	35	0.4603	37	0.27805	14	3.1056	145
P190	UM	4.23836	0.25215	5	2.55585	75	1.7699	62	0.23895	5	2.397	83	2.42825	97	2.03435	86	0.5032	12	0.68995	18	0.2896	10	0.2232	6	0.23635	5	0.551	19	0.181	5		0.54035	23	0.94455	34	0.5275	23	0.458	15	0.4543	18	0.2816	17	0.3572	22	0.27965	11	1.14615	45
P192	UM	10.8438	1.8212	50	1.1964	32	1.0359	36	0.87655	24	1.0248	34	0.73925	28	0.89765	36	0.8512	21	1.5725	42	0.5554	21	0.9608	33	0.92015	29	0.91635	34	0.38795	13		1.52	69	1.8548	69	1.0039	45	1.59955	60	1.9899	87	1.351	96	1.27705	90	0.9041	45	3.12075	127
P193	UM	2.50685	0.59915	15	0.855	22	0.7985	27	0.67215	18	0.608	19	0.7451	28	1.16115	48	0.36585	8	2.423	66	0.6919	27	0.6917	23	1.27665	42	0.62135	22	0.36955	13		1.7438	79	3.0981	117	1.3721	63	2.1438	81	2.90705	128	1.6816	120	1.1496	81	0.52035	24	1.64905	66
P194	UM	3.53699	0.6729	17	0.2317	2	0.2877	8	0.17565	3	0.27325	8	0.5466	20	1.82575	77	0.64135	16	1.1846	31	1.4014	58	2.01065	71	1.09635	35	1.00725	38	1.7126	68		0.70565	31	0.2372	7	0.1257	4	0.322	10	0.3857	15	0.30735	19	0.4143	27	0.12955	3	0.39685	14
P195	UM	2.83288	0.30415	7	0.34325	6	0.72655	24	0.3624	8	0.24695	7	0.33655	12	1.12725	46	0.39125	9	0.7299	19	0.4708	18	0.2301	6	0.6474	20	0.4513	15	0.4942	18		0.52355	22	1.3487	50	0.45045	19	1.24085	46	0.9703	41	0.81245	56	0.47215	31	0.30085	13	0.45805	16
P196	UM	4.26849	0.7547	20	0.96325	25	1.1798	41	0.3445	8	0.26665	7	0.33775	12	0.9695	39	0.57975	14	1.65	44	0.76435	30	0.73865	25	1.5785	52	0.67465	24	0.4655	17		0.49605	21	1.08055	40	0.6631	29	0.68865	24	0.7614	32	1.6011	114	0.99435	70	0.23935	9	0.8295	32
P197	UM	6.83836	0.5759	15	0.9334	24	0.9853	34	0.76225	20	0.7869	26	0.86485	33	0.956	39	0.24775	5	0.4532	11	0.61805	24	0.68505	23	0.92615	29	0.90955	34	0.45275	16		1.22475	55	2.83505	107	1.1304	51	2.1104	79	2.94175	129	1.61015	115	0.6664	45	0.5883	28	1.36695	54
P198	UM	4.82466	1.35915	37	0.49115	11	0.48095	15	0.4942	12	0.4919	15	0.5961	22	2.14215	91	2.0377	53	1.8656	50	1.57385	65	1.90235	67	1.63955	55	1.4229	54	1.3131	52		1.24105	56	2.24365	84	1.02665	46	1.42775	53	1.9267	84	1.15225	81	0.7648	53	0.32905	14	1.93135	77
P203	SM	2.99452	0.40685	10	0.45575	9	0.63145	21	0.369	9	0.42155	13	0.4278	15	0.47565	18	1.08055	28	0.6088	15	0.32285	11	0.7684	26	0.4247	12	0.65895	24	1.1163	43		0.7066	31	2.6912	102	0.6965	31	0.8127	29	1.2887	55	0.8755	61	0.439	29	0.72815	35	2.49855	101
P204	UM	8.0411	0.15055	3	0.2308	2	0.1448	3	0.1336	2	0.0972	1	0.1412	4	0.17085	4	0.19355	4	0.27135	6	0.14775	4	0.1416	3	0.216	5	0.1954	5	0.1349	3		0.337	14	0.485	17	0.2419	9	0.3515	11	0.37235	14	0.32195	20	0.20475	11	0.15105	5	0.4258	15
P205	SM	3.29041	0.41535	10	2.5578	75	0.43465	14	1.5623	44	0.941	31	2.54055	101	0.6175	24	0.29295	7	0.51785	13	0.45755	17	0.42485	14	0.48835	14	2.25935	88	0.3154	10		1.44065	65	2.5712	97	1.22015	55	1.2786	47	2.9292	129	1.40845	100	0.602	41	0.3755	17	1.361	54
P208	UM	3.47671	0.19335	4	3.1331	93	0.40845	13	3.10475	89	0.4401	14	0.4804	18	0.23085	7	0.14155	2	0.2513	5	0.166	5	0.16265	4	0.34475	9	0.29035	9	0.269	9		0.45445	19	0.8575	31	0.58675	25	0.92665	34	0.69605	29	0.41685	27	1.88975	136	0.205	7	0.52845	19
P213	UM	4.05753	0.20005	4	0.32155	5	0.285	8	0.30625	7	0.21735	6	0.24935	8	0.36365	13	0.1663	3	0.236	5	0.23515	8	0.30835	9	0.34615	9	0.42515	14	0.23915	7		0.4005	16	1.27475	47	0.34205	14	0.46775	16	0.67335	28	0.58725	39	0.3367	21	0.6799	33	3.04525	123
P217	UM	3.10959	0.40445	10	0.4669	10	0.743	25	0.3685	9	0.74635	24	1.1834	46	1.02235	42	0.38865	9	0.61725	16	0.63915	25	0.7644	26	0.6574	20	0.47765	16	0.38555	13		0.6443	28	1.03295	38	0.73765	33	0.66165	23	0.62795	26	0.53265	35	0.3755	24	0.4446	20	1.83365	73
P218	SM	4.67671	0.19435	4	0.45165	9	0.2546	7	0.21545	4	0.1889	5	0.2467	8	0.96865	39	0.38005	9	0.2174	5	0.22745	7	0.21025	6	0.43505	12	0.24775	7	0.22445	7		0.49395	21	1.25785	46	0.3132	12	0.6253	22	1.46055	63	0.67045	45	0.2884	17	0.2016	7	0.48	17
P219	UM	5.47671	0.5257	13	0.7363	18	0.83795	28	1.1883	33	1.62235	55	2.0934	83	0.9044	37	1.07175	27	2.03815	55	0.5023	19	0.41295	13	0.597	18	1.05905	40	1.21115	47		1.7117	78	2.55085	96	0.87345	39	1.90675	71	2.9181	128	1.6532	118	0.6671	45	0.3438	15	1.53985	61
P220	UM	2.73151	0.18315	4	0.3024	5	0.4229	13	0.32975	7	0.17645	4	0.2315	7	0.26875	9	0.2588	6	0.2496	5	0.1538	4	0.21845	6	0.2773	7	0.4085	14	0.3753	13		0.56015	24	0.8119	29	0.2639	10	0.8044	29	0.5697	23	0.472	31	0.2904	18	0.2216	8	2.25355	91
P222	SM	1.9863	0.9877	26	0.24155	3	0.14245	3	0.21155	4	1.3898	47	1.03235	40	0.3025	10	0.1367	2	0.1722	3	0.1084	2	0.1519	4	0.3788	10	1.03085	38	0.29025	9		0.3702	15	0.3395	11	0.19275	7	0.24505	7	0.19455	6	0.21265	12	0.13245	6	0.1225	3	0.2127	6
P223	UM	4.17808	2.93845	81	2.4612	72	1.99495	71	2.4712	70	0.9927	33	2.0616	82	2.5843	110	0.9122	23	2.58635	70	2.4088	101	2.53515	90	2.4508	83	1.82985	70	2.2556	90		0.7401	32	1.4665	54	0.5959	26	0.8656	31	1.76195	76	0.76045	52	0.44255	29	0.2887	12	0.7415	28
P229	SM	4.84384	0.18875	4	0.30195	6	0.1919	6	0.2937	7	0.1852	5	0.2544	9	0.47295	14	0.2178	6	0.60655	21	0.2556	8	0.193	5	0.37735	11	0.4201	13	0.30415	9		0.3771	16	0.6575	30	0.3	14	0.46815	21	0.6142	33	0.56155	34	0.2795	12	0.2056	7	0.47455	19
P230	UM	8.65479	2.67465	72	3.0501	100	2.35325	95	3.137	105	2.4288	85	2.51655	110	2.6822	93	2.30315	76	2.8272	105	2.557	104	2.56085	90	2.4285	86	2.39745	87	2.3833	87		1.1634	54	2.7925	134	1.24065	68	1.05715	52	1.0838	60	1.22605	80	1.4917	107	1.7088	104	1.5032	67
P231	UM	6.76438	2.1858	59	0.20605	2	0.09635	2	0.11725	1	0.0867	1	0.11835	3	0.1729	3	0.35735	10	2.4388	90	0.13645	4	0.3172	10	0.32035	9	2.1819	78	0.27495	8		0.2296	8	0.26805	11	0.1598	6	0.29615	12	0.23655	11	0.19305	9	0.1535	2	0.1105	1	0.40955	16
P232	UM	1.17808	0.42265	10	0.54375	14	0.81825	32	0.4557	13	0.3827	12	0.51405	21	0.89865	29	0.2438	6	0.4663	15	0.3451	12	0.33235	10	0.53175	17	0.46925	15	0.37835	12		0.9192	42	1.2885	61	0.63765	33	0.9686	47	1.30255	73	0.8421	53	0.5388	32	0.35015	17	0.829	35
P238	SM	5.28219	2.45115	66	2.344	76	1.79885	72	2.2219	73	2.07915	72	2.1544	94	2.45005	85	1.9677	65	2.4213	89	2.05135	83	2.12825	74	2.0133	71	2.36575	85	2.5445	93		2.2278	107	3.4271	165	1.93595	109	2.23085	114	2.9616	169	2.10985	140	1.3134	93	0.7292	41	0.4098	16
P239	SM	5.59726	0.20265	4	0.25165	4	0.23895	8	0.15015	2	0.12385	2	0.2024	7	0.4251	12	0.64175	20	0.2675	8	0.25165	8	0.1288	3	0.2476	6	0.47825	15	0.2223	6		0.40405	17	0.53655	24	0.5486	28	0.3494	15	0.5396	28	0.46735	28	0.23925	9	0.16805	5	0.70435	30
P241	SM	6.64658	0.86725	22	1.79775	57	1.22425	48	0.9113	28	1.00955	34	1.22195	52	1.37675	46	0.56895	17	1.07785	39	0.7052	27	0.75185	25	1.2085	41	0.48055	15	0.48255	16		3.01965	146	3.50735	169	2.13705	121	2.4411	125	3.0776	176	2.6902	180	1.16125	81	0.658	37	2.36555	106
P242	UM	3.66849	0.33415	8	2.9476	96	2.56465	103	3.0622	102	2.4312	85	1.95145	85	2.43295	84	2.1117	69	0.3619	11	0.3592	13	0.43995	14	0.5207	16	0.4243	13	0.84435	29		1.1812	55	2.08565	100	1.1024	60	1.2109	60	1.9806	112	0.9842	63	0.493	29	0.31225	14	1.09665	48
P243	UM	3.14521	0.32025	7	1.5057	47	1.2364	49	1.52355	49	1.62195	56	1.43695	62	1.3193	44	1.622	53	0.8799	31	0.8903	35	1.0328	35	0.68695	22	0.72385	24	1.36015	48		0.48225	21	0.50555	22	1.584	88	0.46915	21	0.3543	17	0.57015	35	0.4898	28	0.1433	3	2.90125	131
P246	UM	7.44384	1.40895	37	0.3895	9	2.0669	83	1.31595	42	1.9452	67	1.8489	80	1.5315	52	1.25885	41	1.94115	71	1.06665	42	1.33655	46	1.2363	42	1.4326	51	1.80055	65		0.8614	40	0.9962	46	0.6182	32	0.6094	28	0.8204	45	0.6479	40	0.604	37	0.3355	16	2.1996	99
P247	UM	8.11233	0.11725	2	0.2042	2	0.15835	4	0.1224	1	0.1564	4	0.22	8	0.13895	2	0.12955	3	0.34255	11	0.12635	3	0.0948	2	0.13975	2	0.15345	3	0.1259	3		0.21705	8	0.4153	18	0.27035	12	0.28425	11	0.3817	19	0.27825	15	0.1942	5	0.15795	4	0.5902	24
P249	UM	6.48493	0.7104	18	1.01125	30	0.59445	22	0.65015	19	0.7773	26	0.8791	37	1.12995	38	0.1923	5	0.5641	19	0.5807	22	0.48445	16	0.7943	26	0.5681	18	0.43135	14		2.21535	106	2.41775	116	1.3388	74	1.6423	83	2.59915	148	1.91875	127	1.0292	70	0.50325	27	2.0138	90
P251	UM	5.25753	0.1922	4	0.3124	6	0.2471	8	0.2561	6	0.2261	6	0.2449	9	0.49455	15	0.17125	4	0.3171	10	0.2083	7	0.29565	9	0.38485	11	0.33285	9	0.2324	6		0.5423	24	1.2107	57	0.666	35	0.93955	46	1.2428	69	0.6225	38	0.27565	12	0.17135	5	0.6202	26
P252	UM	1.98356	4	108	0.3573	7	0.3778	13	0.37615	10	0.35	11	0.35905	14	0.69235	22	0.4687	14	1.27835	46	0.46315	17	0.546	18	0.6019	19	0.7815	26	0.9553	33		1.17165	55	0.95495	44	0.61435	32	0.94415	46	2.06005	117	0.46505	28	0.36115	18	0.2265	9	0.74925	32
P253	UM	2.67397	0.5972	15	0.76535	21	0.5702	21	0.4679	13	0.61325	20	0.7226	30	0.7101	23	0.701	22	0.42635	14	0.40125	15	0.51675	17	0.67985	22	0.4155	13	2.32245	84		1.562	74	1.97815	94	0.94295	51	1.3266	66	2.00405	114	1.36325	89	0.6552	41	0.4777	25	1.3387	59
P254	UM	2.26575	3.1772	86	2.90045	95	2.828	114	3.11305	104	2.59615	91	2.35075	103	2.51625	87	1.8517	61	3.0732	114	2.50855	102	2.67455	94	2.8091	100	2.7532	100	2.3833	87		3.7179	180	3.4585	167	2.99535	170	3.19555	165	2.82005	161	3.1387	210	3.19425	240	2.8079	175	2.71195	123
P255	UM	3.43836	0.2082	4	0.2679	4	0.1809	5	0.1262	1	0.2394	7	0.29605	11	0.15625	3	0.12195	2	0.1717	4	0.10815	2	0.0866	1	0.19895	5	0.30665	9	0.15765	4		0.47215	20	0.42605	18	0.18685	7	0.41385	18	0.28475	13	0.56115	34	0.40275	21	0.28195	12	1.42035	63
P257	SM	1.63836	0.2663	7	0.5202	13	0.5305	18	0.2939	6	0.3259	10	0.3827	17	0.47525	15	0.18925	4	0.5631	16	0.25885	7	0.27455	9	0.3951	11	0.3629	15	0.22505	7		1.1253	60	1.8404	83	0.6353	38	1.28305	51	1.9125	91	0.79175	36	0.4523	19	0.1956	9	0.8656	37
P258	UM	4.7863	2.43775	76	1.68385	55	1.18405	44	0.7351	19	0.80785	27	0.8182	39	2.3372	85	2.27995	58	2.15365	70	2.3577	82	2.31495	89	2.482	79	2.1732	107	2.19915	91		1.80315	99	2.06505	93	1.8759	118	1.74835	71	1.32275	62	0.84675	39	1.3864	67	0.9221	59	1.7844	79
P260	SM	3.27123	0.3992	11	0.7369	21	0.8179	29	0.5596	14	0.4299	13	0.5408	25	3.00665	110	0.36685	8	2.79045	92	2.3341	81	2.1974	84	2.8344	91	3.0121	150	0.5102	19		1.05275	56	1.9752	89	0.8856	54	1.29395	52	2.3344	112	1.12115	52	0.837	39	0.31025	17	1.781	79
P261	SM	4.64932	2.7195	85	0.44435	11	2.5759	97	0.22275	4	2.2975	80	2.49355	123	2.1804	79	3.10395	80	2.93315	97	0.2308	6	2.66055	102	2.64535	85	2.0357	100	2.05445	85		0.35125	17	0.55675	23	0.28345	15	1.65095	66	1.12225	52	1.47535	69	0.49065	21	0.1559	6	1.70895	76
P262	UM	1.78904	0.3666	10	0.4688	11	0.87885	32	0.22405	4	0.24475	7	0.3898	17	1.187	42	0.8815	22	0.34075	9	0.4453	14	0.2884	9	0.60855	18	0.8438	40	0.7483	29		1.06515	57	1.60905	72	0.57135	34	1.10205	44	1.7952	85	0.83595	38	0.38755	16	0.16575	7	1.47895	65
P265	SM	1.28493	0.7862	23	1.1672	36	0.81605	29	0.71905	19	1.0298	35	0.95465	45	1.0641	37	0.30245	7	1.34315	43	0.6408	21	0.7483	27	0.9185	28	0.6861	31	0.6107	23		1.9314	106	2.1932	99	1.34375	84	1.92015	78	2.3719	113	1.53985	72	1.1065	53	0.6975	43	1.65745	74
P267	SM	2.58082	0.2459	6	0.41635	10	0.2715	8	0.2301	5	0.25585	7	0.33925	15	0.29885	9	0.33645	7	0.3061	7	0.21565	6	0.19685	6	0.31615	8	0.30145	12	0.16675	5		0.8302	44	1.6654	75	0.68035	41	0.97315	38	1.1391	53	0.66055	30	0.3791	15	0.2758	14	0.79075	34
P270	SM	3.64932	0.1876	4	0.34665	7	0.22125	6	0.38585	9	0.3442	10	0.32745	14	0.3369	10	0.11325	2	0.2895	7	0.1772	4	0.28485	9	0.17335	3	0.2428	9	0.21565	7		0.41485	20	0.4711	19	0.31025	17	0.31795	11	0.49505	21	0.34305	14	0.26295	9	0.1465	5	0.29975	11
aNon-normalized data, can not be directly compared
bnormalized data (ELISA units) calculated as percentage of positive control: EU= ((ODsample - ODbackground)/ODpositive control-ODbackground))*100%

## Sheet: Figure 3 wk6
Figure 3 week 6 samples			Group A ICAM-1 binders																													Group B ICAM-1 binders
			PF11_0521		JF712902		JF712903		JF712900		JN037695		PFD1235w		KJ866957		HB3VAR03		DD2VAR32		KM364031		KJ866958		AFJ66668		KM364033		KF984156			PFL0020w		DD2VAR21		DD2VAR01a		HB3VAR21		ERS009963		ERS010653		HB3VAR34		IT4var13		IT4var16
Donor ID	Category	Age (years)	ODa	EU (%)b	ODa	EU (%)b	ODa	EU (%)b	ODa	EU (%)b	ODa	EU (%)b	ODa	EU (%)b	ODa	EU (%)b	ODa	EU (%)b	ODa	EU (%)b	ODa	EU (%)b	ODa	EU (%)b	ODa	EU (%)b	ODa	EU (%)b	ODa	EU (%)b		ODa	EU (%)b	ODa	EU (%)b	ODa	EU (%)b	ODa	EU (%)b	ODa	EU (%)b	ODa	EU (%)b	ODa	EU (%)b	ODa	EU (%)b	ODa	EU (%)b
P25	SM	4.5	1.41965	53	3.23785	105	0.85575	26	0.75645	24	2.2313	79	2.83975	75	1.1005	38	0.33445	14	0.37135	11	0.80895	29	1.4238	50	0.8993	24	0.9508	28	0.62995	22		1.5396	76	2.3729	86	1.33985	57	1.553	67	1.9632	98	1.3642	70	1.191	58	1.13035	48	1.5199	63
P27	UM	7.11	0.24575	7	0.2762	7	0.18435	4	0.4867	15	0.30285	7	0.31705	7	0.20635	5	0.24425	10	0.4593	14	0.28795	9	0.17255	4	0.59115	15	0.6549	18	0.62315	22		0.2754	11	1.4863	50	0.2407	8	0.40235	15	0.29915	13	0.2797	12	0.29855	12	0.44265	17	0.35295	13
P28	UM	10.65	1.97355	74	3.10705	101	1.8452	59	1.97875	69	2.53355	90	2.8014	74	1.84775	64	1.33995	65	2.01095	67	2.08305	78	1.31415	46	1.8391	52	1.96845	62	1.6658	65		4	204	2.3011	83	2.1338	93	1.10155	47	2.04935	102	1.7684	92	2.70275	136	1.15695	50	2.15565	91
P29	SM	4.23	0.3158	10	0.16205	3	0.17645	4	0.17975	3	0.22635	4	0.3381	8	0.4624	15	0.10945	3	0.1568	3	0.2089	6	0.28205	8	0.67075	18	0.1857	3	0.247	6		0.33045	13	0.87035	25	0.35495	13	0.4123	16	0.2254	9	0.3464	15	0.2041	8	0.16295	5	0.5522	21
P31	UM	2.89	1.2281	45	0.7467	23	0.25385	6	0.3711	10	0.3338	8	1.00865	26	0.8055	27	0.1296	4	0.203	5	0.4614	16	0.1968	5	0.74005	20	0.26325	6	0.31475	9		1.83515	91	1.76645	61	0.91865	39	1.9715	86	0.4884	22	1.12875	58	0.26485	11	0.5867	24	1.55655	65
P32	UM	6.42	0.9195	33	0.3595	10	0.32985	9	0.2852	7	0.2246	4	0.447	11	0.4384	14	0.81705	38	0.2457	6	0.35815	12	0.14765	4	0.46335	12	1.0356	31	0.2714	7		0.5898	27	0.59435	13	0.3677	14	0.60505	24	0.27725	12	0.35285	16	0.24395	10	0.22295	8	1.57495	66
P33	UM	9.14	0.90005	33	2.8206	91	0.7812	24	0.8475	28	2.4029	85	2.64035	70	1.3743	47	0.3285	14	0.44985	13	2.60255	98	3.0291	109	2.24525	64	0.5127	14	0.65825	23		0.4366	19	1.36165	45	1.36435	58	0.86085	36	0.8544	41	0.98495	50	1.18585	58	0.3528	13	0.84775	34
P34	UM	4.31	1.14885	42	0.6168	18	0.51835	15	0.41245	12	0.43455	12	1.04985	27	0.6952	23	0.55325	25	0.75235	24	0.7735	28	0.50275	17	0.8323	22	0.5808	16	0.39825	12		1.35215	66	2.055	73	1.3072	56	1.2718	55	1.9055	95	1.1924	61	0.8243	40	0.7674	32	1.9052	80
P35	UM	11.32	1.5318	57	1.3207	42	1.6398	52	1.63355	56	1.47985	51	1.6342	43	2.7187	96	1.5284	74	1.303	43	2.47045	93	1.6488	58	2.3394	67	1.90805	60	1.7225	68		1.2215	60	1.94255	69	1.2195	52	0.8286	35	1.54395	76	2.6391	139	1.31375	65	1.0624	45	1.6528	69
P36	UM	8.05	2.0088	75	0.9181	28	0.72735	22	0.70895	23	0.44195	12	0.64005	16	2.0807	73	1.90185	93	2.0318	68	2.3886	90	1.9851	71	2.3165	66	1.89765	59	2.224	88		1.415	70	1.82815	64	0.54015	22	0.72915	30	1.55615	77	0.91945	46	0.86555	42	0.9865	42	0.5633	22
P37	UM	4.75	0.5114	18	0.06515	0	0.0524	0	0.60495	19	0.17245	2	0.39585	9	0.45325	14	0.2357	9	0.30085	8	0.351	11	0.19165	5	0.62475	16	0.26715	6	0.2733	7		0.2985	12	1.3839	46	0.2981	11	0.85945	36	0.35865	16	0.404	19	0.25535	10	0.14415	4	0.7156	28
P40	UM	3.94	0.39805	13	0.3423	9	0.4498	13	0.1445	2	0.1498	1	0.27325	6	0.3431	10	0.12645	4	0.51375	16	0.2569	8	0.2669	8	1.51255	42	1.1827	36	0.3234	9		0.37645	16	1.3369	44	0.42955	17	0.53975	21	0.2699	11	0.39415	18	0.26165	11	0.46965	19	0.7222	29
P41	UM	2.68	0.68905	24	0.3407	9	0.34365	9	0.31355	8	0.22175	4	0.792	20	1.05585	36	0.46815	21	0.19085	5	0.74145	26	0.2191	6	0.97595	27	0.72535	21	0.5712	20		0.54155	24	1.0225	31	0.5176	21	0.78575	33	0.32555	14	0.9285	47	0.3135	13	0.46895	19	1.6126	67
P44	UM	3.37	0.83325	30	0.42715	12	0.4109	12	0.3492	10	0.29795	6	0.74385	19	1.3985	48	0.32315	14	0.1907	5	0.89345	32	0.5832	19	1.0208	28	0.43835	11	0.28815	8		0.8773	42	1.1542	36	0.88545	37	1.6755	73	0.38105	17	1.6002	83	0.4564	21	0.3838	15	1.78965	75
P45	UM	4.83	0.36755	12	0.1228	2	0.17255	4	0.8445	28	0.1403	1	0.2435	5	0.54405	18	0.438	19	0.3057	9	0.3561	12	0.45025	15	0.73475	20	0.2297	4	0.50985	17		0.7725	36	0.7184	18	0.4749	19	0.3674	14	0.4661	21	0.7122	35	0.31095	13	0.1824	6	2.30325	97
P46	SM	1.74	0.4737	16	0.35985	10	0.43515	12	0.30625	8	0.3127	7	0.8205	21	0.56985	19	0.2356	9	0.31595	9	2.12925	80	0.4858	16	0.80885	22	0.82585	24	0.30155	8		0.49345	22	1.27835	41	0.562	23	0.8269	34	1.12295	55	0.8281	41	0.53815	25	0.3922	15	1.043	43
P47	UM	6.99	1.69675	63	1.0365	32	1.16365	37	0.43335	13	1.0085	33	1.6063	42	1.0603	36	0.8733	41	1.4632	48	0.53245	18	1.279	45	1.40635	39	1.775	55	1.04865	40		1.99435	100	1.5355	52	0.5874	24	0.7508	31	1.3283	65	0.61955	30	1.63175	81	0.395	15	1.02225	42
P48	UM	6.99	3.2269	122	4	130	2.9194	95	4	142	2.97305	106	3.4432	91	1.19225	41	1.30715	63	2.9536	100	2.71675	103	4	144	3.828	110	3.4103	109	3.548	143		1.0533	51	1.92965	68	1.0277	43	1.0252	43	1.55715	77	0.817	41	0.6577	31	0.5825	24	1.63905	68
P49	UM	2.29	0.43895	15	0.2728	7	0.40995	12	0.2944	8	0.427	11	0.87715	22	0.77785	26	0.50835	23	0.18355	4	0.49355	17	0.2341	7	0.7424	20	0.46275	12	0.37745	12		0.59035	27	1.52655	52	0.6614	27	0.8738	37	0.46985	21	0.4446	21	0.45605	21	0.27795	10	2.4138	102
P50	UM	7.93	3.2733	124	2.6127	84	2.5919	84	2.71905	96	2.0295	71	2.41915	64	2.7265	96	2.8851	142	2.6058	88	2.70395	102	1.87305	66	3.12055	89	3.3658	107	2.986	120		1.39135	68	1.5997	55	1.93975	84	0.70795	29	0.5385	25	1.24205	64	1.1078	54	0.53735	22	2.3843	101
P51	UM	5.07	0.8418	30	0.53095	15	0.2996	8	0.37815	11	0.3337	8	0.7475	19	1.22715	42	0.15295	5	0.1791	4	1.0278	37	0.93845	32	0.5932	15	0.3009	7	0.26015	7		1.2374	61	1.31385	43	0.94935	40	1.17725	50	0.6881	33	1.0359	53	0.41865	19	0.32705	12	1.34325	56
P52	UM	5.44	2.61175	99	0.59225	17	0.45045	13	0.4118	12	0.3493	8	0.77935	19	0.6319	21	0.27195	11	0.3956	12	0.5923	21	0.28615	9	0.7722	21	0.6436	18	0.37945	12		1.17505	57	1.31625	43	0.912	38	1.14155	49	0.69285	33	1.35425	70	0.60525	28	0.53335	22	0.96305	39
P53	SM	3.16	0.77045	21	0.1823	4	0.2084	6	0.25545	5	0.1429	1	0.33965	8	0.18985	4	0.19445	6	0.3452	10	0.25645	8	0.27435	9	0.3601	10	0.3196	9	0.29095	8		0.33265	15	1.7248	70	0.4079	15	0.72025	31	1.69095	83	1.55975	85	0.32185	14	0.2624	10	0.687	25
P54	SM	2.52	1.14475	32	0.375	11	0.2921	9	0.3139	8	0.29895	8	0.5829	16	0.3799	11	0.2007	6	0.281	7	0.36495	12	0.2098	6	0.5064	15	0.5165	16	0.2958	8		0.7365	36	1.77345	72	0.63335	25	0.9295	40	1.2686	62	0.60365	31	0.4201	19	0.41725	18	0.72375	27
P57	SM	7.68	0.4068	10	0.32125	10	0.26485	8	0.32935	8	0.24875	6	0.64865	17	0.2705	7	0.13745	3	0.22785	5	0.24455	7	0.4244	15	1.1516	39	1.3621	46	0.2149	5		0.53365	26	1.3215	51	0.27825	10	0.54865	23	0.75435	35	0.50055	25	0.3348	14	0.26135	10	0.5878	21
P58	UM	5.26	3.133	90	3.27735	117	3.15395	124	3.2745	118	3.0966	121	3.35135	97	3.0345	104	2.7102	130	2.9935	112	2.70445	108	2.7686	112	3.24145	114	3.23795	114	2.8828	114		2.96145	154	2.6373	112	2.667	115	2.1883	99	2.1539	107	2.75145	153	2.7168	136	2.2179	107	3.2132	127
P59	SM	2.21	0.18435	4	0.1621	4	0.17335	4	0.168	2	0.11825	0	0.24815	6	0.42165	12	0.15885	4	0.2093	4	0.192	5	0.15415	4	0.2943	8	0.215	5	0.17955	4		0.35	16	0.3605	7	0.37365	14	0.2943	11	0.1777	6	0.1829	7	0.29025	12	0.15125	5	0.30965	10
P60	SM	7.38	0.2388	5	0.1561	4	0.21345	6	0.18915	3	0.09695	0	0.393	10	0.49085	15	0.24415	8	0.39235	11	0.6423	24	0.28765	9	0.8216	27	0.28735	8	0.32795	10		0.28935	13	0.52405	15	0.2165	7	1.2598	56	0.13655	4	0.2205	9	0.2375	9	0.1274	4	0.6904	25
P62	SM	2.18	0.5713	15	0.4112	13	0.3191	10	0.3434	9	0.32525	9	0.66415	18	0.5335	16	0.30195	11	0.2427	6	0.35	12	0.3096	10	0.5103	16	0.38865	12	0.29685	8		0.5204	25	1.05945	39	0.4644	18	0.79175	34	0.80635	38	0.7658	40	0.38225	17	0.34615	14	0.5973	22
P63	SM	3.14	1.33445	37	0.7995	27	0.6612	10	0.59895	18	0.5175	17	1.1037	31	0.85495	28	0.3288	12	0.25155	6	0.6717	25	0.561	21	0.88145	29	0.56875	18	0.51155	17		1.15175	58	2.06395	86	1.21825	51	1.45985	65	1.4576	71	0.9851	53	1.3531	66	0.8669	40	1.5863	61
P64	UM	4.22	0.648	17	0.3049	9	0.38815	13	0.41025	11	0.1841	3	1.05025	29	0.97025	32	0.40595	16	0.2553	6	0.44015	15	0.22515	7	0.8224	27	0.3688	11	0.4817	16		0.74935	37	1.61005	65	0.61085	24	0.90755	39	1.08795	52	1.18465	64	0.48675	22	0.3898	17	0.70675	26
P65	UM	3.32	1.17285	33	0.19635	5	0.12615	3	0.15165	2	0.14225	1	0.2356	5	2.33625	79	1.7276	82	0.4941	15	2.2327	89	1.8759	75	1.4383	49	2.4457	85	1.8884	73		0.46975	22	0.97815	36	0.38945	15	0.21465	7	0.20745	8	0.24115	10	0.46855	21	0.24615	9	0.352	12
P66	SM	1.04	1.08855	30	0.9537	33	0.67025	24	0.5919	18	0.5028	16	1.13095	32	0.5547	17	0.4155	17	0.3004	8	0.6371	23	0.52265	19	1.09435	37	0.52045	16	0.683	24		1.1879	60	1.9564	81	0.87155	36	1.33015	59	1.8488	91	0.92115	49	1.0036	48	0.64725	29	1.22435	47
P67	SM	3.16	0.56785	15	0.2849	8	0.67195	24	0.35885	9	0.2935	8	0.76195	21	0.9888	32	1.84275	87	0.46015	14	0.796	30	0.67755	25	0.7966	26	0.83995	28	1.90745	74		0.41625	19	0.9171	33	0.8916	37	1.185	52	0.32465	14	0.47205	23	0.49975	23	0.27	11	2.9698	117
P68	UM	1.52	0.7638	21	0.124	2	0.1517	4	0.16575	2	0.09245	0	0.40755	10	0.3805	11	0.17825	5	0.24255	6	0.2027	6	0.11255	2	0.44045	13	0.17715	4	0.19695	4		0.2913	13	0.48785	13	0.25395	9	0.4615	19	0.15085	5	0.2187	9	0.38565	17	0.1505	5	0.60985	22
P69	SM	6.54	0.69925	19	0.267	8	0.17815	5	0.1649	2	0.15225	2	0.4319	11	0.1833	4	0.1167	2	0.18405	3	0.17495	5	0.11295	2	0.2327	6	0.57405	18	0.12095	1		0.7559	37	0.9865	36	0.4712	18	1.49275	66	0.1726	6	0.4142	20	0.16	5	0.2031	7	0.587	21
P70	SM	5.57	3.30475	95	3.23135	116	3.0513	120	3.24015	117	3.1974	125	3.4175	99	3.0535	105	3.01145	145	3.2265	121	2.96145	118	3.0227	122	3.35835	118	3.32465	117	3.11435	124		1.2461	63	1.8301	75	1.41615	60	1.65155	74	1.42225	70	0.7411	39	1.6966	84	0.83845	39	0.83385	31
P71	SM	2.74	0.41295	10	0.2031	5	0.1746	4	0.23055	4	0.1916	3	0.5144	14	0.26095	7	0.23815	8	0.23215	5	0.2258	7	0.18025	5	0.77065	25	0.23795	6	0.3076	9		0.3043	13	0.92775	33	0.31625	11	0.46845	19	1.7962	89	0.81075	43	0.28665	12	0.23535	9	0.8235	31
P74	SM	7.83	2.5571	73	1.7925	63	1.05275	40	1.2756	43	1.1028	40	2.22115	64	2.0751	70	0.5837	25	0.5915	19	2.08685	83	1.9773	79	2.289	80	2.6228	92	1.7105	66		2.67065	139	3.3182	144	2.60295	112	2.7274	124	3.0854	154	2.5021	139	2.84355	142	2.2996	111	3.14045	124
P75	SM	8.3	1.72675	49	1.80515	64	1.30765	50	1.8193	64	1.237	46	1.77795	51	2.4779	84	1.31175	61	2.2068	82	2.3512	93	2.0846	83	2.37615	83	1.5949	55	1.8567	72		1.3982	71	3.5584	155	1.32345	56	3.17575	144	0.863	41	1.05105	56	0.98065	47	3.84185	188	0.6008	22
P76	SM	4.4	1.50175	42	1.03585	36	0.69135	25	0.5679	17	0.6178	21	1.41245	40	0.63685	20	0.28105	10	0.4356	13	0.7929	30	0.4308	15	0.7585	25	0.8274	27	0.43155	14		1.80285	93	2.77355	119	1.7883	76	2.1827	98	2.1594	107	1.79015	99	0.86835	41	1.04135	49	1.6543	64
P80	SM	5.32	2.34025	67	2.1615	77	2.00795	78	2.4325	86	1.71005	65	2.26945	65	2.8916	99	1.81825	86	1.86015	68	0.94	36	1.72735	69	1.2798	43	2.17325	76	0.89895	33		0.788	39	1.2675	49	1.33855	56	0.9045	39	0.5015	23	0.72075	38	0.5801	27	0.50155	22	1.79025	70
P82	UM	4.15	1.1656	32	0.7127	24	0.7983	29	0.9105	30	0.6698	23	0.9092	25	0.75365	24	0.68175	30	1.03415	36	0.81755	31	0.40425	14	1.05265	35	1.0515	35	0.94725	35		0.34995	16	0.8317	29	0.339	12	0.50945	21	0.4095	18	0.35685	17	0.32105	13	0.25455	10	0.64145	23
P83	UM	9.21	1.5692	50	0.9203	30	0.98685	32	0.9187	30	1.1451	39	1.61155	46	1.10795	38	0.5578	23	1.3412	42	0.8068	30	0.3475	11	0.8408	27	1.8745	56	0.92425	33		0.89435	50	1.77785	64	2.16435	94	2.22445	97	1.0762	56	1.11465	67	1.78335	91	1.1329	52	1.66455	63
P84	SM	2.04	0.53775	16	0.4916	15	0.8622	28	0.574	17	0.323	8	2.29585	66	2.0083	71	0.8519	37	0.21575	4	0.5315	19	0.80935	28	1.8323	62	0.62265	18	1.25965	46		0.5238	28	1.99675	73	0.8038	33	0.74015	30	0.98675	51	0.85575	51	0.95865	47	0.74225	33	1.46105	55
P85	SM	1.99	1.19415	37	0.80225	26	0.6048	19	0.5217	15	0.5403	16	1.07135	30	0.863	29	0.3552	14	0.6653	19	0.93085	35	0.84915	29	1.10605	37	0.891	26	0.7111	24		1.4366	82	2.14385	79	1.15455	49	1.48215	64	1.38945	73	1.08565	65	0.7797	38	0.8638	39	1.32745	50
P86	SM	2.13	1.0274	32	0.6683	21	0.607	19	0.78275	25	0.28705	7	1.1214	31	1.6521	58	1.04475	46	0.82355	25	1.1189	43	1.19625	42	1.4888	50	0.6853	20	0.80925	28		0.98835	55	1.83105	66	1.49495	64	1.48505	64	0.9967	51	1.1126	67	1.3934	70	0.68825	31	3.34155	131
P87	SM	2.98	1.4039	44	0.32605	9	1.1698	39	1.2013	40	0.39805	11	0.70455	19	0.8576	29	0.7035	30	1.18745	37	0.8473	32	0.37445	12	1.19415	40	2.96155	90	1.1223	41		0.7872	43	1.2893	43	0.50605	20	1.1166	47	0.4356	21	0.48235	27	0.6817	33	0.5501	24	0.69145	24
P88	SM	5.45	0.5353	16	0.234	6	0.25995	7	0.3248	8	0.1959	3	0.461	12	0.5791	19	0.50555	21	0.23885	5	0.4202	15	0.22905	6	0.88745	29	1.125	33	0.51945	17		0.4872	26	0.8874	25	0.4757	19	0.79235	33	0.43205	20	0.5112	29	0.4729	22	0.28155	11	1.76005	67
P89	SM	5.33	0.31515	9	0.1256	2	0.18485	4	0.1644	2	0.1762	3	0.19405	4	1.39105	48	0.94195	41	0.47075	13	1.3375	51	1.27385	45	1.35015	45	0.84085	24	1.2179	45		0.1728	7	0.5706	12	0.1655	5	0.23135	8	0.3811	18	0.1871	9	0.1449	4	0.1426	4	0.3732	11
P101	SM	2.3863	0.6935	16	0.6935	22	0.6935	25	0.6935	23	0.6935	23	0.6935	29	0.6935	17	0.6935	18	0.6935	16	0.6935	21	0.6935	25	0.6935	17	0.6935	26	0.6935	20		0.6935	33	0.6935	33	0.6935	41	0.6935	39	0.6935	38	0.6935	49	0.6935	48	0.6935	38	0.6935	28
P103	SM	6.04932	0.5178	12	0.5178	15	0.5178	18	0.5178	17	0.5178	16	0.5178	21	0.5178	12	0.5178	13	0.5178	12	0.5178	16	0.5178	18	0.5178	12	0.5178	19	0.5178	15		0.5178	24	0.5178	24	0.5178	29	0.5178	28	0.5178	28	0.5178	36	0.5178	34	0.5178	27	0.5178	20
P106	SM	5.18082	0.2774	6	0.2774	5	0.2774	9	0.2774	7	0.2774	8	0.2774	10	0.2774	5	0.2774	6	0.2774	6	0.2774	8	0.2774	9	0.2774	6	0.2774	9	0.2774	7		0.2774	12	0.2774	11	0.2774	14	0.2774	13	0.2774	13	0.2774	17	0.2774	16	0.2774	12	0.2774	10
P107	UM	1.59726	0.38525	8	0.38525	10	0.38525	13	0.38525	12	0.38525	12	0.38525	15	0.38525	8	0.38525	9	0.38525	8	0.38525	11	0.38525	13	0.38525	9	0.38525	13	0.38525	10		0.38525	17	0.38525	17	0.38525	21	0.38525	20	0.38525	20	0.38525	26	0.38525	24	0.38525	19	0.38525	15
P108	SM	5.43288	0.1438	2	0.1438	0	0.1438	3	0.1438	2	0.1438	3	0.1438	4	0.1438	2	0.1438	2	0.1438	2	0.1438	3	0.1438	4	0.1438	2	0.1438	3	0.1438	3		0.1438	5	0.1438	4	0.1438	5	0.1438	5	0.1438	5	0.1438	7	0.1438	6	0.1438	4	0.1438	4
P111	SM	5.63562	0.1002	1	0.1725	1	0.16485	4	0.10515	1	0.0841	1	0.14675	4	1.0218	26	0.15835	3	0.32445	7	0.11665	2	0.0935	2	0.169	3	0.3522	12	1.44515	44		0.19925	8	0.2983	12	0.2404	11	0.2709	13	0.21775	10	0.26295	16	0.1658	8	0.09475	1	0.3018	11
P113	SM	5.07671	3.39995	86	2.4902	92	2.4018	93	1.549	56	2.1909	77	1.6687	73	2.50265	65	2.2054	60	0.99755	24	1.76	57	1.72305	66	2.7764	72	1.7267	70	1.69255	52		0.1904	7	0.38535	17	0.30635	16	0.2841	14	0.29715	14	0.2655	16	0.307	19	0.09645	2	0.3982	15
P123	SM	4.94521	0.67825	16	0.5161	15	0.55815	20	0.57165	19	1.10365	38	1.07365	46	0.5907	14	0.4214	10	0.52655	12	0.3186	9	0.2697	9	0.1824	3	0.3848	13	1.34805	41		2.0881	104	0.2455	9	1.4412	89	2.1056	125	0.92915	52	0.17785	10	0.22975	13	0.12355	3	0.27305	10
P126	UM	11.2164	2.04095	51	0.81875	27	0.95085	35	0.91545	32	1.6746	58	1.74455	76	1.82165	47	2.1353	58	3.61285	90	0.76595	24	1.60825	61	1.75405	45	1.87535	77	2.03185	63		1.6969	84	2.75365	139	2.33575	147	1.56275	92	2.70825	158	1.3361	99	2.0999	154	1.70005	98	3.188	138
P128	UM	2.21644	0.17345	3	1.1883	41	0.65965	24	0.9847	34	1.2743	44	0.9558	41	1.64185	42	0.34665	8	0.3127	6	0.17635	4	0.1994	6	0.2384	5	0.28235	9	0.1967	4		0.34495	15	0.64665	30	0.55035	31	0.5435	30	0.61455	33	0.39135	26	0.2457	14	0.1667	6	0.4255	16
P129	SM	4.22466	0.2209	4	0.36225	9	0.1082	2	0.17335	4	0.24785	7	0.30235	11	0.70265	17	0.29105	7	0.34355	7	0.1537	3	0.18375	5	0.6053	14	0.26275	8	0.2188	5		0.3039	13	2.02345	101	0.30595	16	0.31185	16	0.3807	19	0.2421	15	0.3408	21	0.81335	45	0.2868	10
P131	UM	6.79452	2.26945	57	0.46115	13	0.2917	9	0.4167	13	0.3417	10	0.4696	19	1.7793	46	1.614	44	2.80855	70	1.63265	53	0.3281	11	1.95905	51	2.0306	83	1.73915	54		0.18385	7	0.67815	32	0.80695	48	0.8652	49	0.33615	17	0.2387	14	0.347	22	0.19955	8	0.241	8
P137	UM	1.63014	0.4568	10	0.54875	16	0.2493	8	0.5396	17	0.4007	12	0.58715	24	0.69155	17	0.30735	7	0.45175	10	0.3118	9	0.3975	14	0.5173	12	0.38295	13	0.71585	21		1.0439	51	1.82815	91	0.84935	51	0.8205	46	1.5226	87	1.2214	90	0.6289	43	0.38225	19	1.0264	43
P142	UM	2.74521	1.9766	49	0.54325	16	0.21395	6	0.2151	5	0.31685	9	0.4657	19	0.27465	5	0.1756	3	0.5442	12	0.2335	6	0.23215	7	0.2699	5	0.3399	11	0.3633	10		0.44925	20	0.981	48	0.3736	20	0.8974	51	0.9058	51	1.681	126	0.2846	17	0.2988	14	0.51445	20
P147	SM	11.5534	0.9329	22	0.33545	8	0.242	7	1.9261	70	0.2097	5	0.2627	9	0.36625	8	0.2715	6	1.56535	38	0.32735	9	0.3936	14	0.32105	7	0.73015	28	0.21305	5		0.56985	27	0.8633	41	0.41005	22	0.57405	32	1.6051	92	0.594	42	0.35695	22	0.23625	10	0.55495	22
P154	UM	4.18082	0.2608	7	0.3197	6	0.2615	9	0.18015	4	0.2181	6	0.29825	10	0.39105	13	0.35375	12	0.39465	9	0.2992	10	0.48815	16	0.3469	9	0.38755	13	0.303	10		0.7129	37	1.66515	78	0.8033	47	0.71765	37	1.19045	73	0.6579	51	0.49115	39	0.31605	16	2.0181	93
P156	UM	3.38356	0.98085	32	0.91395	29	1.3423	57	1.09285	40	1.2794	45	1.33455	55	0.88755	33	1.48825	57	0.87395	21	1.048	42	2.5836	95	1.829	59	0.66465	25	1.2108	47		0.45815	22	0.56055	19	0.491	27	0.52455	26	0.31595	17	0.44325	33	0.45995	37	0.3534	18	1.0929	49
P157	UM	4.00548	1.77925	60	1.08535	36	0.7645	31	0.72325	26	0.9345	32	1.40925	58	1.69715	67	1.9899	77	2.4895	64	2.38015	97	0.9911	35	1.7846	58	1.34365	55	1.51075	59		0.53475	27	1.96435	94	0.7736	45	1.78855	97	1.15415	70	1.4982	123	0.71765	60	0.9805	58	2.4545	114
P158	UM	6.0411	1.954	66	0.63885	19	0.3086	11	0.44395	15	2.05405	73	1.09095	44	1.96455	78	1.4595	56	2.564	66	2.033	83	1.7232	62	1.7523	57	2.1923	92	1.77425	69		0.2425	10	0.6239	23	0.9716	58	0.32785	15	0.5138	29	0.37805	27	0.70295	59	0.224	10	0.38265	16
P161	SM	4.22192	0.37965	11	0.39355	9	0.40365	15	0.2721	8	0.24395	7	0.3624	13	0.60205	21	1.05855	40	0.51145	12	0.3718	13	0.3603	11	0.5587	16	0.3816	13	0.39195	13		0.38	18	0.6022	21	0.3381	17	0.5289	26	0.43845	25	0.4398	32	0.2759	20	0.22815	11	0.43765	18
P163	UM	2.92329	0.32385	9	0.34515	7	0.3444	13	0.1568	4	0.3451	11	0.1905	6	0.4489	15	0.3212	10	1.03535	26	0.32075	11	0.32065	10	0.33025	9	0.2033	5	0.15155	4		0.4704	23	0.76955	30	0.43725	24	0.7247	37	0.75255	45	1.2542	102	0.3839	30	0.3619	19	1.345	61
P165	UM	1.74247	0.2986	8	0.3108	6	0.7808	32	0.2671	8	0.4582	15	0.3536	13	1.2783	50	0.6836	25	0.3126	7	0.4396	16	0.1983	5	0.7358	22	0.5503	21	1.5214	59		0.48235	24	1.1089	49	0.66945	39	0.7831	40	0.5319	31	0.4406	32	0.35255	27	0.24735	12	0.45745	19
P171	UM	12.3151	3.05405	104	2.68775	99	2.68955	116	3.05555	118	2.6938	96	1.9219	80	2.5428	103	3.07515	120	2.9358	75	2.71915	111	2.2686	83	2.3392	76	2.0802	87	1.89135	74		2.0979	115	2.03665	98	1.21495	73	1.50325	81	1.3333	82	0.36085	26	1.38865	120	1.47195	89	1.4438	66
P177	UM	2.07397	0.5656	18	0.7737	24	0.5855	23	0.6452	23	0.6284	21	0.74735	30	1.00525	38	1.29155	49	0.3849	9	0.4521	17	0.5854	20	1.15055	36	1.36615	56	0.40505	14		0.8941	47	1.5804	74	0.95405	57	1.06735	56	1.3001	80	0.97635	78	0.62965	52	0.774	45	0.97385	44
P178	UM	8.9863	0.17715	4	0.276	5	0.19545	6	0.13515	3	0.3794	12	0.20485	6	0.21075	5	0.19595	5	0.3373	7	0.19475	6	0.22165	6	0.2941	7	0.35015	12	0.23175	7		0.2735	12	0.55275	19	0.1955	8	0.76205	39	0.32585	17	0.37715	27	0.2327	16	0.20515	9	0.7017	31
P182	UM	4.08493	0.3465	10	0.27085	4	0.3575	13	0.1913	5	0.2147	6	0.26685	9	0.4405	15	0.3064	10	0.30435	7	0.2176	7	0.19085	5	0.3524	9	0.4929	18	0.44625	16		0.29725	13	0.892	37	1.07205	64	0.53105	26	0.49335	28	0.3608	26	0.221	15	0.2228	10	0.3808	16
P184	UM	4.91781	0.31625	9	0.2907	5	0.2648	9	0.22095	6	0.5209	17	0.3114	11	0.9883	38	0.2267	7	0.4864	11	0.14935	4	0.5507	18	0.5002	14	0.4118	15	0.45375	16		0.3779	18	0.76015	30	0.5004	28	0.49855	25	0.49335	28	0.65635	51	0.99975	85	0.1845	8	0.27015	10
P185	SM	1.55342	0.79165	25	0.77725	24	0.29275	11	0.26545	8	0.28755	9	0.3214	11	0.3196	10	0.1668	4	0.2811	6	0.3749	13	0.4373	14	0.27785	7	0.86905	34	0.20355	6		0.7797	40	1.6245	76	1.19865	72	1.1329	60	1.2905	79	0.84205	67	0.77765	65	0.42285	23	0.4233	18
P187	UM	6.8274	1.21855	40	0.8287	26	0.66665	27	0.5979	21	0.7632	26	0.8576	34	2.52575	102	0.4814	17	1.4153	36	1.07685	43	0.87795	31	1.2325	39	1.39605	57	0.6686	25		1.61985	88	2.73565	136	1.37045	83	1.63505	88	2.84165	179	1.40625	115	1.35275	117	0.83795	49	2.1296	99
P188	UM	2.24384	2.0586	69	0.2984	5	0.25155	9	0.1984	5	0.49455	16	0.65975	26	0.2685	7	0.1781	5	0.41775	10	0.2898	10	0.5482	18	0.4952	14	0.39175	14	0.3138	10		0.41345	20	0.4921	16	0.3055	15	0.8883	46	1.12235	68	0.2729	18	0.24465	17	0.2001	9	3.00795	140
P190	UM	4.23836	0.4497	11	1.0742	29	0.83815	28	0.37185	9	1.16585	39	1.25235	49	0.8065	32	0.45845	11	0.66855	17	0.47	18	0.58545	19	0.95355	30	0.6249	22	0.3062	10		1.4555	66	1.8675	70	0.9511	43	1.11655	41	1.5423	67	0.90785	63	0.82625	57	0.47035	22	1.4964	59
P192	UM	10.8438	0.82165	21	0.6238	15	0.49265	16	0.45505	11	0.5652	18	0.30655	10	0.60235	23	0.3408	8	0.8933	23	0.23475	8	0.38545	12	0.38115	10	0.4173	14	0.18985	5		0.59735	26	0.8462	31	0.45135	19	0.67665	24	0.8315	35	0.4985	33	0.4179	27	0.278	11	2.8993	117
P193	UM	2.50685	0.3533	8	0.47735	10	0.3167	9	0.31565	7	0.31535	9	0.39905	14	0.4677	17	0.3167	7	1.97795	53	0.2888	10	0.2572	7	0.6387	19	0.40015	13	0.2078	6		0.93575	42	1.3293	49	0.58345	25	0.8924	32	1.10915	47	0.6951	47	0.40875	26	0.32195	14	0.6637	25
P194	UM	3.53699	0.4018	10	0.21335	2	0.1734	4	0.13895	2	0.1696	4	0.33695	12	1.1941	49	0.45205	11	0.85585	22	0.1957	6	0.4515	14	0.889	28	0.775	28	1.469	58		0.35135	14	0.2011	6	0.12065	3	0.2385	7	0.4989	20	0.147	7	0.333	21	0.1106	2	0.24175	7
P195	UM	2.83288	0.2153	4	0.24275	3	0.47195	15	0.2635	6	0.1165	2	0.20025	6	0.8373	34	0.394	9	0.3522	8	0.2684	9	0.11695	2	0.5228	15	0.45415	15	0.53005	19		0.272	10	0.74595	27	0.2966	12	0.7853	28	0.48625	19	0.5454	36	0.2571	15	0.17005	6	0.22385	7
P196	UM	4.26849	0.43945	11	0.6077	14	0.48175	15	0.22235	4	0.2153	6	0.2747	9	0.51035	19	0.40565	10	1.1836	31	0.5338	20	0.40865	13	0.9871	32	0.43275	15	0.36745	13		0.3744	15	0.64895	23	0.3329	13	0.5284	18	0.52905	21	0.4636	30	0.4713	31	0.19985	7	0.81315	31
P197	UM	6.83836	0.19745	4	0.3654	7	0.3314	10	0.2591	5	0.2571	7	0.3288	11	0.3354	12	0.15195	3	0.26495	6	0.2216	7	0.2376	7	0.3135	8	0.4051	13	0.19165	5		0.33	13	0.93865	34	0.3077	12	0.45095	15	0.66255	27	0.56225	37	0.22595	13	0.20585	8	0.40645	14
P198	UM	4.82466	0.5035	13	0.2374	3	0.1991	5	0.15185	2	0.16805	4	0.23245	7	0.90965	37	0.8568	22	0.8041	21	0.65465	26	1.0161	35	0.70135	22	0.7018	25	0.5161	19		0.33255	13	0.83045	30	0.3314	13	0.5425	19	0.62015	25	0.432	28	0.30645	19	0.17205	6	0.8154	31
P203	SM	2.99452	0.1796	3	0.24915	3	0.2929	9	0.15195	2	0.1592	4	0.1978	6	0.2051	6	0.6963	17	0.30275	7	0.125	3	0.29395	9	0.29105	7	0.45105	15	0.5453	20		0.2858	11	1.93775	73	0.2316	9	0.36105	12	0.45685	18	0.3507	22	0.21715	12	0.3954	18	1.76925	71
P204	UM	8.0411	0.0965	1	0.19	1	0.1472	3	0.11535	1	0.08985	1	0.1079	2	0.1339	3	0.1706	3	0.20285	4	0.10155	2	0.1192	2	0.1774	3	0.24765	7	0.13045	3		0.19705	7	0.35875	12	0.152	5	0.2669	8	0.2361	8	0.1958	10	0.1559	8	0.11565	3	0.33145	11
P205	SM	3.29041	0.14315	2	0.6121	14	0.157	4	0.3447	8	0.1818	4	0.5549	21	0.18395	5	0.1373	2	0.1878	4	0.14825	4	0.13695	3	0.17895	3	0.659	24	0.14555	3		0.45875	19	0.69655	25	0.54005	23	0.4865	17	0.9968	42	0.456	30	0.1688	9	0.1542	5	0.303	10
P208	UM	3.47671	0.1103	1	3.03625	90	0.25285	7	2.94675	84	0.2468	7	0.27465	9	0.1459	3	0.11825	2	0.1555	3	0.10685	2	0.13205	3	0.2033	4	0.29845	9	0.16995	4		0.19705	7	0.41395	14	0.20545	7	0.47035	16	0.3219	12	0.22545	12	0.85615	59	0.12905	3	0.2461	8
P213	UM	4.05753	0.1797	3	0.27855	4	0.24105	7	0.30235	7	0.16555	4	0.1845	5	0.27095	9	0.138	2	0.18455	4	0.17285	5	0.21075	6	0.27125	6	0.32695	10	0.19345	5		0.23335	9	0.6657	24	0.2442	9	0.3451	11	0.40675	16	0.35605	22	0.21585	12	0.331	14	1.5496	62
P217	UM	3.10959	0.29155	7	0.3306	6	0.38425	12	0.25095	5	0.2998	9	0.4586	17	0.44535	16	0.20955	4	0.40515	10	0.3232	11	0.37425	12	0.39865	11	0.3984	13	0.2624	8		0.39705	16	3.18595	121	0.53865	23	0.4126	14	0.3944	15	0.42775	27	0.38295	24	2.9713	156	0.8625	33
P218	SM	4.67671	0.15305	3	0.33835	6	0.19405	5	0.13345	2	0.1144	2	0.1608	5	0.71375	28	0.28255	6	0.11945	2	0.15685	4	0.1277	3	0.289	7	0.19925	5	0.19095	5		0.2522	10	0.4964	17	0.1745	6	0.31655	10	0.7301	30	0.3645	23	0.1958	11	0.18155	6	0.26995	9
P219	UM	5.47671	0.2124	4	0.30785	5	0.3083	9	0.31475	7	0.5589	18	0.9186	35	0.41345	15	0.34215	8	0.62385	16	0.2736	9	0.1738	4	0.2734	7	0.64515	23	0.48235	17		0.71005	31	1.71125	64	0.7041	31	0.56995	20	1.2223	52	0.53235	35	0.2844	17	0.17385	6	0.65495	25
P220	UM	2.73151	0.1542	3	0.22925	2	0.25305	7	0.15395	2	0.1535	3	0.2161	7	0.22515	7	0.1773	3	0.23815	5	0.1276	3	0.1435	3	0.19995	4	0.2637	8	0.2262	7		0.41245	17	0.55645	19	0.2219	8	0.42255	14	0.39755	15	0.30555	18	0.2109	12	0.1856	6	0.6395	24
P222	SM	1.9863	0.6744	17	0.1829	1	0.1379	3	0.13685	2	0.6609	21	0.5482	20	0.3754	13	0.126	2	0.19855	4	0.11405	2	0.1315	3	0.8147	26	0.6048	21	0.207	6		0.2399	9	0.34155	11	0.1406	4	0.2399	7	0.1693	5	0.18185	9	0.1264	5	0.15495	5	0.1584	4
P223	UM	4.17808	3.0483	84	2.49115	73	2.8985	104	2.94725	84	1.965	68	2.0845	83	2.31635	98	2.18175	57	2.6617	72	2.23185	94	2.3083	82	2.60435	88	1.88755	73	2.09715	84		0.3089	12	0.54875	19	0.25375	10	0.3454	11	0.59375	24	0.30825	19	0.20635	11	0.1495	5	0.32845	11
P229	SM	4.84384	0.15525	3	0.2157	3	0.1702	5	0.14505	2	0.1201	2	0.17615	6	0.32485	9	0.1722	4	0.3155	10	0.16995	5	0.13235	3	0.295	8	0.379	11	0.3029	9		0.2769	11	0.3358	14	0.1825	7	0.32425	13	0.32845	16	0.58615	36	0.18615	5	0.1446	3	0.25005	9
P230	UM	8.65479	2.6403	71	2.7731	90	2.55725	103	3.1014	104	2.5223	88	2.00115	87	2.31475	80	2.0649	68	2.49885	92	1.93315	78	2.5543	89	2.79895	99	2.34285	84	2.297	83		1.3999	66	3.105	150	1.19135	66	1.1924	59	1.0743	59	1.55105	102	1.47255	105	1.88845	116	1.74385	78
P231	UM	6.76438	1.8292	49	0.21355	3	0.12365	3	0.3552	9	0.09595	1	0.1208	3	0.17855	4	0.3442	10	1.35655	49	0.1365	4	0.3995	13	0.36995	11	1.78775	64	0.3048	9		0.1945	7	0.3214	13	0.1426	5	0.3048	12	0.2516	11	0.28775	15	0.15565	2	0.11635	2	0.3368	13
P232	UM	1.17808	0.22155	5	0.2746	5	0.37895	13	0.19605	4	0.17945	4	0.24755	9	0.5136	16	0.17425	4	0.27865	8	0.17515	5	0.15275	4	0.30375	8	0.27715	7	0.2377	7		0.35335	14	0.53235	23	0.2612	12	0.43845	19	0.4806	25	0.4116	24	0.2293	8	0.179	6	0.34055	13
P238	SM	5.28219	1.51295	40	1.3099	40	1.17165	46	1.267	41	1.19125	41	1.41195	61	1.97635	68	1.182	38	1.39055	50	1.77195	71	1.34445	46	2.2551	79	2.3263	84	1.6139	58		1.68635	80	2.73405	131	1.28085	71	1.54175	77	1.98425	112	1.4417	94	1.046	72	1.78745	109	1.76405	79
P239	SM	5.59726	0.16485	3	0.1853	2	0.2147	7	0.15465	2	0.0953	1	0.16765	5	0.36145	10	0.5162	16	0.2069	6	0.20405	6	0.0869	1	0.21885	5	0.4345	13	0.19225	5		0.2311	8	0.29895	12	0.27045	12	0.2379	9	0.29025	14	0.40095	23	0.1742	4	0.12825	2	0.30805	11
P241	SM	6.64658	0.40735	10	0.5866	15	0.4907	18	0.4627	13	0.3033	9	0.43305	17	0.61215	19	0.2716	7	0.3451	11	0.31145	11	0.5412	18	0.43705	13	0.3445	10	0.6156	21		2.66915	129	2.09235	100	0.8921	48	1.20685	60	1.5052	84	1.11785	72	0.46085	26	0.41935	21	0.9247	40
P242	UM	3.66849	0.2081	4	1.9891	64	2.11225	85	2.23635	74	2.2791	79	2.0498	89	2.26485	78	1.5287	50	0.2141	6	0.2152	7	0.28435	8	0.3117	9	0.36885	11	0.30315	9		0.49905	22	0.88615	41	0.63825	33	0.72655	35	0.7731	42	0.62335	38	0.2524	10	0.1702	5	0.7108	30
P243	UM	3.14521	0.2008	4	0.7264	20	0.60195	23	0.62725	19	0.62385	20	0.6745	28	0.76925	25	1.17495	38	0.49585	17	0.4457	16	0.6144	20	0.43905	13	0.42215	13	0.9761	34		0.35865	15	0.3169	13	0.86485	47	0.3344	14	0.20885	9	0.465	28	0.4112	22	0.12755	2	2.47405	112
P246	UM	7.44384	0.8959	23	0.23705	3	1.51575	60	1.03875	33	0.90325	30	0.8814	37	1.15935	39	1.1543	37	1.4852	54	0.9814	39	1.16265	40	0.96745	33	1.27555	45	1.4733	53		0.392	16	0.77705	35	0.44795	22	0.43285	19	0.3533	17	0.3988	23	0.37965	20	0.22585	9	1.88825	84
P247	UM	8.11233	0.11395	2	0.1727	1	0.1284	3	0.1198	1	0.10415	2	0.1467	4	0.1211	2	0.13915	3	0.23975	7	0.13095	3	0.0858	1	0.13055	2	0.1683	3	0.1229	2		0.14575	4	0.25075	10	0.24345	11	0.24255	9	0.28865	14	0.18195	8	0.14285	1	0.1167	2	0.30105	11
P249	UM	6.48493	0.2935	7	0.6073	16	0.51225	19	0.4818	14	0.36765	11	0.45105	18	0.4913	15	0.1703	4	0.3403	11	0.41665	15	0.24035	7	0.4642	14	0.36785	11	0.2845	8		0.9368	43	1.09345	51	0.58935	31	0.6528	31	1.2262	68	0.9242	59	0.37105	19	0.23355	9	0.69475	29
P251	UM	5.25753	0.146	3	0.21815	3	0.2088	6	0.1868	3	0.13505	3	0.17385	6	0.43155	13	0.1399	3	0.1855	5	0.16955	5	0.26225	8	0.3237	9	0.3153	9	0.1741	4		0.23095	8	0.73095	33	0.4604	23	0.35035	15	0.39935	20	0.42965	25	0.2141	7	0.17945	6	0.3485	13
P252	UM	1.98356	1.7839	48	0.2038	2	0.3039	10	0.16465	3	0.13505	3	0.20485	7	0.46545	14	0.30855	9	0.6894	24	0.2903	10	0.3726	12	0.40305	12	0.50695	16	0.6142	21		0.34705	14	0.3902	17	0.22505	10	0.4365	19	1.4475	81	0.34365	19	0.224	7	0.14365	3	0.2739	10
P253	UM	2.67397	0.2475	5	0.31145	6	0.38285	14	0.2477	6	0.20735	5	0.3035	11	0.4332	13	0.91965	29	0.27835	8	0.21365	7	0.3184	10	0.40495	12	0.30575	8	2.7092	99		0.585	26	1.11115	52	0.50855	26	0.72	34	0.87155	48	0.7834	49	0.29245	13	0.211	8	0.4736	19
P254	UM	2.26575	0.89905	23	1.53445	48	1.8679	75	1.1492	37	1.33085	46	1.2808	55	1.9464	67	0.91965	29	1.0362	37	1.3454	54	1.42465	49	1.3874	48	1.40145	49	0.8561	30		1.44735	68	1.73245	82	1.3666	76	1.52305	76	1.6919	95	1.53185	101	1.07095	74	0.73185	41	2.0672	93
P255	UM	3.43836	0.221	5	0.32225	6	0.3468	12	0.1655	3	0.1158	2	0.205	7	0.2783	7	0.1201	2	0.46115	15	0.2058	6	0.1443	3	0.27495	7	0.42825	13	0.1741	4		0.3479	14	0.63445	29	0.3384	16	0.4314	19	0.503	26	0.5562	34	0.24085	9	0.152	4	0.98065	42
P257	SM	1.63836	0.65365	19	0.99705	30	0.6259	22	0.6049	15	1.0095	34	0.87395	41	1.04335	37	0.17065	3	1.17895	37	0.8568	29	0.5765	21	0.65245	19	0.51855	23	0.3583	13		1.5666	85	2.02335	91	1.1418	71	1.7266	70	2.09155	100	1.2986	61	1.02	48	0.4865	29	1.48545	66
P258	UM	4.7863	1.2098	37	0.7801	22	0.37495	12	0.3839	9	0.5082	16	0.36645	16	1.07795	38	1.07725	27	1.1555	36	1.12715	38	2.22185	85	1.12325	35	1.45485	71	0.9541	38		0.94865	50	1.2985	58	1.27315	79	1.2552	50	0.7407	33	0.53875	24	0.7164	33	0.52875	32	1.12225	49
P260	SM	3.27123	0.2622	6	0.58745	16	0.4014	13	0.3347	8	0.65165	21	0.77725	37	3.06175	112	0.2905	6	2.26205	74	2.5827	90	2.5409	98	2.67855	86	2.6843	133	0.33805	12		0.70275	36	1.45155	65	0.63165	38	1.07665	43	1.3893	65	0.69545	31	0.56185	25	0.2309	11	1.33595	59
P261	SM	4.64932	2.68615	83	0.2898	5	2.13905	80	0.1367	2	2.0228	70	2.3964	118	1.73515	62	2.91785	75	2.61505	86	0.13975	3	2.43725	93	2.7861	89	2.32335	115	2.30695	96		0.2342	10	0.3651	15	0.16645	7	0.8461	33	0.3788	15	0.4075	17	0.2439	8	0.1423	5	0.68455	29
P262	UM	1.78904	0.2026	5	0.2645	4	0.83425	30	0.1547	2	0.1447	3	0.221	9	0.8465	29	0.6885	17	0.2427	5	0.2522	7	0.20955	6	0.45625	13	0.52195	23	0.5343	20		0.4165	20	0.6651	28	0.3615	20	0.54065	20	0.68525	30	0.40305	17	0.2662	10	0.1249	4	1.12955	49
P265	SM	1.28493	0.3556	9	0.6071	16	0.4198	14	0.321	7	0.42825	13	0.46395	21	0.5507	18	0.1526	3	1.12945	35	0.3641	11	0.32245	11	0.4231	12	0.38285	16	0.30515	10		0.79475	42	1.27085	57	0.59665	35	0.9745	38	1.1592	54	0.7065	32	0.6012	27	0.23075	11	0.83685	36
P267	SM	2.58082	0.22345	5	0.35495	7	0.2477	7	0.19285	3	0.21155	6	0.31995	14	0.25925	7	0.47365	11	0.334	8	0.2021	5	0.2038	6	0.2808	7	0.94925	45	0.19065	6		0.8594	45	1.77615	80	1.00425	62	0.8658	34	0.7502	34	0.48165	21	0.40515	17	0.3084	16	0.73295	31
P270	SM	3.64932	0.12935	2	0.3585	8	0.23945	7	0.3427	8	0.17035	4	0.16015	6	0.23265	6	0.09975	1	0.20795	4	0.1474	3	0.16085	4	0.14565	3	0.1955	6	0.1402	3		0.2629	12	0.3563	14	0.23975	12	0.28795	10	0.37555	15	0.2958	12	0.3456	14	0.10085	2	0.23285	8
aNon-normalized data, can not be directly compared
bnormalized data (ELISA units) calculated as percentage of positive control: EU= ((ODsample - ODbackground)/ODpositive control-ODbackground))*100%
